# Supplementary material for: Mycobacterium tuberculosis overcomes phosphate starvation by extensively remodelling its lipidome with phosphorus-free lipids
Source: Nat Commun. 2025 Nov 20;16:11317. doi: 10.1038/s41467-025-66437-w (PMC12722247; doi:10.1038/s41467-025-66437-w)
Supplement: Supplementary file 3 — Dataset 1 [file 41467_2025_66437_MOESM3_ESM.xlsx]

## Sheet: Polar Metabolites
Annotation	Positive-Ion Mode					Negative-Ion Mode
	Measured	Calculated	Mass Error	Adduct(s)	Retention Time	Measured	Calculated	Mass Error	Adduct(s)	Retention Time
	M/Z of	Mass of		Detected		M/Z of	Mass of		Detected
	principal ion detected	principal Ion	(ppm)		(min)	principal ion detected	principal Ion	(ppm)		(min)
Bis(GroP)Gro	401.061	401.061	0.965621	(M+H)+	7.35	ND
GroPCho	258.11	258.11	0.580839	(M+H)+	13.69	ND
GroPEth	216.063	216.063	1.16269	(M+H)+	14.39	214.049	214.049	0.160244	(M-H)-	14.37
GroPGro	247.058	247.058	0.886858	(M+H)+	13.21	245.043	245.043	-0.698652	(M-H)-	13.21
GroPIno	335.074	335.074	-0.338193	(M+H)+	14.78	333.059	333.059	0.327569	(M-H)-	14.77
GroPThr	274.069	274.069	0.467332	(M+H)+	10.74	272.054	272.054	0.229734	(M-H)-	10.73
ND Not Detected
NB. Bis(GroP)Gro data is from amide LC-MS method, whereas all others are from HILIC method.
