# Supplementary material for: Mycobacterium tuberculosis overcomes phosphate starvation by extensively remodelling its lipidome with phosphorus-free lipids
Source: Nat Commun. 2025 Nov 20;16:11317. doi: 10.1038/s41467-025-66437-w (PMC12722247; doi:10.1038/s41467-025-66437-w)
Supplement: Supplementary file 4 — Dataset 2 [file 41467_2025_66437_MOESM4_ESM.xlsx]

## Sheet: Normal Pi Lipids
Annotation	Measured	Calculated	Mass Error	Adduct(s)	Retention Time
	M/Z of	Mass of		Detected
	principal ion detected	principal Ion	(ppm)		(min)
PI 32:1	826.545	826.544	1.47175	(M+NH4)+	23.2986
PI 32:0	828.559	828.56	-0.773412	(M+NH4)+	23.1835
PI 33:1	840.559	840.56	-0.391496	(M+NH4)+	23.1643
PI 33:0	842.573	842.575	-2.51877	(M+NH4)+ and (M+H)+	23.1451
PI 34:2	852.559	852.56	-0.973589	(M+NH4)+	23.2794
PI 34:1	854.576	854.575	0.253075	(M+NH4)+ and (M+H)+	23.11
PI 34:0	856.589	856.591	-2.82141	(M+NH4)+	23.011
PI 35:2	866.574	866.575	-1.04511	(M+NH4)+	23.1643
PI 35:1	868.59	868.591	-1.09712	(M+NH4)+	23.011
PI 35:0	870.605	870.607	-1.8404	(M+NH4)+ and (M+H)+	22.877
PI 36:2	880.586	880.591	-5.59002	(M+NH4)+	23.0301
PI 36:1	882.604	882.607	-2.93971	(M+NH4)+	22.8388
PI 36:0	884.619	884.622	-3.53147	(M+NH4)+	22.743
PI 37:1	896.619	896.622	-3.17948	(M+NH4)+	22.6664
PI 37:0	898.636	898.638	-2.21832	(M+NH4)+	22.6473
PI 38:1	910.635	910.638	-2.80597	(M+NH4)+	22.8579
PI 42:0	968.713	968.716	-3.59353	(M+NH4)+	22.2261
PG 30:0	712.512	712.512	-0.637718	(M+NH4)+	18.2417
PG 32:0	740.543	740.544	-0.504634	(M+NH4)+	18.2223
PG 33:1	752.542	752.544	-1.95721	(M+NH4)+	18.2223
PG 33:0	754.557	754.559	-2.56223	(M+NH4)+	18.2223
PG 34:2	764.542	764.544	-1.91607	(M+NH4)+	18.2223
PG 34:1	766.557	766.559	-2.67489	(M+NH4)+ and (M+H)+	18.203
PG 34:0	768.568	768.575	-8.43451	(M+NH4)+	18.203
PG 35:1	780.573	780.575	-2.85112	(M+NH4)+	18.203
PG 35:0	782.587	782.591	-4.41638	(M+NH4)+	18.203
PG 37:2	806.589	806.591	-2.09056	(M+NH4)+	18.1449
PG 66:1	1215.06	1215.06	-0.688795	(M+NH4)+	19.2245
PG 66:0	1200.05	1200.05	4.11365	(M+H)+	18.05 and 18.36
PE 30:0	664.491	664.491	-0.642541	(M+H)+	22.6281
PE 31:0	678.505	678.507	-2.03959	(M+NH4)+ and (M+H)+	22.43 and 22.55
PE 32:0	692.521	692.522	-1.99216	(M+NH4)+ and (M+H)+	22.47 and 22.40
PE 33:0	706.537	706.538	-1.34971	(M+NH4)+ and (M+H)+	22.36 and 22.25
PE 34:0	720.553	720.554	-1.43183	(M+NH4)+ and (M+H)+	22.25 and 22.17
PE 35:2	730.533	730.538	-7.6832	(M+H)+	22.4747
PE 35:0	734.568	734.569	-1.65977	(M+NH4)+ and (M+H)+	22.13 and 22.07
PE 36:2	744.552	744.554	-2.32809	(M+H)+	22.2834
PE 36:0	748.582	748.585	-4.39941	(M+H)+	22.0156
PE 37:2	758.563	758.569	-9.00942	(M+H)+	22.3408
PE 37:1	760.582	760.585	-4.24521	(M+H)+	22.1304
PE 37:0	762.598	762.601	-3.81906	(M+H)+	21.9196
PE 38:2	772.581	772.585	-5.14967	(M+H)+	22.1304
PE 38:1	774.598	774.601	-3.23402	(M+H)+	22.0922
PE 38:0	776.614	776.616	-3.04651	(M+H)+	21.8422
PE 40:0	804.646	804.648	-1.91185	(M+H)+	21.6837
PE 42:0	832.678	832.679	-1.11856	(M+H)+	21.5635
PE 43:0	846.691	846.695	-4.75051	(M+H)+	21.4834
PE44:0	860.707	860.71	-3.75311	(M+H)+	21.4232
PE 45:2	870.692	870.695	-3.24399	(M+H)+	21.3832
PE 45:1	872.708	872.71	-2.9728	(M+H)+	21.3229
PE 49:2	943.79	943.784	6.88278	(M+NH4)+	21.0618
PE 50:2	957.797	957.799	-2.04311	(M+NH4)+	21.3429
PE 54:2	996.828	996.835	-7.64796	(M+H)+	21.8422
PE 55:2	1010.85	1010.85	-4.45218	(M+H)+	21.4635
CL 64:2	1366.98	1366.97	5.6325	(M+NH4)+	20.448
CL 65:2	1381	1380.99	6.45278	(M+NH4)+ and (M+H)+	20.37 and 20.60
CL 66:2	1395.01	1395.01	6.2839	(M+NH4)+	20.2946
CL 67:4	1404.99	1404.99	-0.200918	(M+NH4)+	20.3904
CL 67:3	1389.98	1389.98	-2.66522	(M+H)+	20.5641
CL 67:2	1409.02	1409.02	-2.69164	(M+NH4)+ and (M+H)+	20.19 and 20.49
CL 68:4	1419	1419.01	-2.19887	(M+NH4)+	20.3138
CL 68:3	1421.02	1421.02	-2.98667	(M+NH4)+	20.199
CL 68:2	1423.03	1423.04	-4.02044	(M+NH4)+ and (M+H)+	20.08 and 20.31
CL 68:0	1427.06	1427.07	-9.51156	(M+NH4)+	20.6813
CL 69:4	1433.02	1433.02	-1.69545	(M+NH4)+	20.4096
CL 69:3	1435.03	1435.04	-3.45561	(M+NH4)+	20.1607
CL 69:1	1439.06	1439.07	-5.63676	(M+NH4)+	19.9504
CL 70:4	1447.03	1447.04	-1.79196	(M+NH4)+	20.1225
CL 70:3	1449.05	1449.05	-3.24261	(M+NH4)+	19.9695
CL 70:2	1451.06	1451.07	-4.31121	(M+NH4)+	19.9121
CL 71:3	1463.07	1463.07	-1.79357	(M+NH4)+	19.9312
CL 71:2	1465.08	1465.08	-3.11964	(M+NH4)+	19.8546
CL 72:3	1477.08	1477.08	-1.53487	(M+NH4)+	19.8355
CL 73:2	1493.11	1493.12	-0.980335	(M+NH4)+	19.739
CL 74:2	1507.13	1507.13	-0.827371	(M+NH4)+	19.739
CL 76:2	1535.16	1535.16	-0.108044	(M+NH4)+	19.7001
CL 77:3	1547.17	1547.16	1.64859	(M+NH4)+	19.661
CL 77:2	1549.18	1549.18	0.48155	(M+NH4)+	19.6414
CL 78:4	1559.17	1559.16	2.80038	(M+NH4)+	19.7196
CL 78:3	1561.18	1561.18	1.2054	(M+NH4)+	19.661
CL 78:2	1563.19	1563.19	0.179336	(M+NH4)+	19.6017
CL 78:1	1548.17	1548.18	-9.00905	(M+H)+	19.6806
CL 79:3	1575.2	1575.19	1.42451	(M+NH4)+	19.6017
CL 79:2	1577.21	1577.21	0.2239	(M+NH4)+ and (M+H)+	19.56 and 19.70
CL 79:1	1562.18	1562.2	-9.33223	(M+H)+	19.661
CL 80:3	1589.21	1589.21	2.00675	(M+NH4)+	19.5225
CL 80:1	1576.2	1576.21	-9.31916	(M+H)+	19.6017
Ac1 PIM2(C72)	1413.87	1413.9	-18.6859	(M-H)-	23.42
Ac1 PIM2(C74)	1441.9	1441.93	-18.9202	(M-H)-	23.27
Ac2 PIM2(C88)	1652.12	1652.13	-9.34543	(M-H)-	22.05
Ac2 PIM2(C90)	1680.19	1680.16	17.3879	(M-H)-	22.15
Ac2 PIM2(C91)	1694.16	1694.18	-9.66383	(M-H)-	21.89
