# Supplementary material for: Mycobacterium tuberculosis overcomes phosphate starvation by extensively remodelling its lipidome with phosphorus-free lipids
Source: Nat Commun. 2025 Nov 20;16:11317. doi: 10.1038/s41467-025-66437-w (PMC12722247; doi:10.1038/s41467-025-66437-w)
Supplement: Supplementary file 5 — Dataset 3 [file 41467_2025_66437_MOESM5_ESM.xlsx]

## Sheet: Supplementary Table 3
Annotation	Measured	Calculated	Mass Error	Adduct(s)	Retention Time
	Mass/Charge of	Mass of		Detected	(min)
	principal ion detected	principal Ion	(ppm)
PE 30:0	664.49	664.491	-1.23299	(M+H)+	25.5654
PE 31:0	678.506	678.507	-1.54183	(M+H)+	25.41
PE 32:1	690.506	690.507	-1.80292	(M+H)+	25.41
PE 32:0	692.521	692.522	-1.99541	(M+H)+	25.2156
PE 33:1	704.52	704.522	-3.74381	(M+H)+	25.2543
PE 33:0	706.537	706.538	-1.94551	(M+H) and (M+NH4)+	25.06 and 24.91
PE 34:1	718.537	718.538	-1.89425	(M+H)+	25.0212
PE 34:0	720.552	720.554	-2.10286	(M+H) and (M+NH4)+	24.91 and 24.73
PE 35:1	732.551	732.554	-3.42889	(M+H)+	24.905
PE 35:0	734.568	734.569	-2.59412	(M+H)+	24.75
PE 36:1	746.567	746.569	-3.70878	(M+H)+	24.6725
PE 36:0	748.583	748.585	-3.00497	(M+H)+	24.5562
PE 37:1	760.583	760.585	-3.3168	(M+H)+	24.5369
PE 37:0	762.598	762.601	-3.079	(M+H)+	24.4006
PE 38:0	776.614	776.616	-2.60839	(M+H)+	24.2631
PE 42:0	832.678	832.679	-1.22844	(M+H)+	23.7223
PE 44:0	860.709	860.71	-1.23895	(M+H)+	23.4423
PG 32:1	738.528	738.528	-0.380681	(M+NH4)+	20.9321
PG 32:0	740.542	740.544	-1.80822	(M+NH4)+	20.8538
PG 33:1	752.542	752.544	-1.83036	(M+NH4)+	20.8538
PG 33:0	754.558	754.559	-1.2932	(M+NH4)+	20.8148
PG 34:3	762.527	762.528	-1.32845	(M+NH4)+	20.9916
PG 34:2	764.542	764.544	-1.47638	(M+H) and (M+NH4)+	20.9125
PG 34:1	766.558	766.559	-1.71628	(M+H) and (M+NH4)+	20.8148
PG 35:2	778.556	778.559	-4.39609	(M+NH4)+	20.8343
PG 35:1	780.574	780.575	-1.65561	(M+NH4)+	20.7564
PG 35:0	782.589	782.591	-1.5375	(M+NH4)+	20.6977
PG 36:2	792.573	792.575	-2.26429	(M+NH4)+	20.7758
PG 36:1	794.589	794.591	-1.674	(M+NH4)+	20.6781
PG 36:0	796.605	796.606	-1.75346	(M+NH4)+	20.6389
PG 37:0	810.623	810.622	1.49205	(M+NH4)+	20.5799
PG 44:0	908.731	908.731	0.0352376	(M+NH4)+	20.1856
PG 66:1	1215.05	1215.06	-4.77299	(M+NH4)+	19.2073
PI 32:0	828.559	828.56	-1.08535	(M+NH4)+	26.8863
PI 33:0	842.575	842.575	-0.84679	(M+NH4)+	26.7108
PI 34:0	856.59	856.591	-1.25354	(M+H) and (M+NH4)+	26.5744
PI 35:1	868.589	868.591	-2.67727	(M+NH4)+	26.5744
PI 35:0	870.605	870.607	-1.76727	(M+H) and (M+NH4)+	26.419
PI 36:1	882.606	882.607	-0.472707	(M+NH4)+	26.4772
PI 36:0	884.621	884.622	-1.24679	(M+NH4)+	26.2057
PI 37:0	898.637	898.638	-1.07453	(M+NH4)+	26.1085
CL 64:2	1366.97	1366.97	-1.86278	(M+NH4)+	22.5844
CL 65:2	1380.99	1380.99	-1.17942	(M+NH4)+	22.5268
CL 65:1	1383	1383.01	-3.36918	(M+NH4)+	22.6036
CL 66:4	1390.97	1390.97	-0.356744	(M+NH4)+	22.5844
CL 66:3	1392.99	1392.99	-1.1112	(M+NH4)+	22.4886
CL 66:2	1395	1395.01	-2.14539	(M+NH4)+	22.4695
CL 67:4	1404.99	1404.99	2.74326	(M+NH4)+	22.4504
CL 67:2	1409.02	1409.02	-2.39351	(M+NH4)+	22.4695
CL 68:4	1419	1419.01	-1.48967	(M+NH4)+	22.4695
CL 68:3	1421.02	1421.02	-2.3814	(M+H) and (M+NH4)+	22.47 and 22.45
CL 69:3	1435.03	1435.04	-2.17876	(M+NH4)+	22.4504
CL 69:2	1437.05	1437.05	-2.88897	(M+NH4)+	22.4504
CL 70:4	1447.03	1447.04	-2.65838	(M+NH4)+	22.546
Cl 70:3	1449.05	1449.05	-3.31496	(M+NH4)+	22.4312
CL 71:3	1463.06	1463.07	-3.25523	(M+NH4)+	22.4312
CL 72:4	1475.06	1475.07	-3.46699	(M+NH4)+	22.4504
CL 72:3	1477.08	1477.08	-3.83226	(M+NH4)+	22.4312
CL 72:2	1479.09	1479.1	-4.58178	(M+NH4)+	22.4121
CL 73:3	1491.09	1491.1	-3.93419	(M+NH4)+	22.4121
CL 78:2	1563.19	1563.19	-2.89559	(M+NH4)+	22.2969
Ac1 PIM2(C72)	1413.89	1413.9	-9.03056	(M-H)-	27.3
Ac1 PIM2(C74)	1441.92	1441.93	-9.12314	(M-H)-	27.07
Ac2 PIM2(C88)	1652.11	1652.13	-10.2875	(M-H)-	24.6
Ac2 PIM2(C90)	1680.14	1680.16	-13.2046	(M-H)-	24.42
Ac2 PIM2(C91)	1694.16	1694.18	-9.7362	(M-H)-	24.41
C38 MPM	707.521	707.523	-3.68364	(M-H)-	23.35
C40 MPM	735.557	735.555	3.06708	(M-H)-	24.76
C41 MPM	749.572	749.57	1.92981	(M-H)-	24.86
C42 MPM	763.588	763.586	2.19345	(M-H)-	24.47
OL 30:0	597.518	597.52	-2.77602	(M+H)+	27.2357
OL 32:2	621.518	621.52	-2.99022	(M+H)+	27.3134
OL 32:1	623.534	623.536	-2.39894	(M+H)+	27.0805
OL 32:0	625.55	625.551	-2.27168	(M+H)+	26.7888
OL 33:1	637.55	637.551	-2.55939	(M+H)+	26.8473
OL 33:0	639.566	639.567	-2.04692	(M+H)+	26.6133
OL 34:3	647.532	647.537	-7.21973	(M+H)+	26.9058
OL 34:2	649.55	649.551	-1.95477	(M+H)+	26.9641
OL 34:1	651.566	651.567	-2.10304	(M+H)+	26.5939
OL 34:0	653.581	653.583	-2.75869	(M+H)+	26.419
OL 35:2	663.565	663.567	-2.67009	(M+H)+	26.8084
OL 35:0	667.597	667.598	-2.39171	(M+H)+	26.2639
OL 36:3	675.564	675.566	-2.77008	(M+H)+	26.5161
OL 36:2	677.581	677.583	-1.84963	(M+H)+	26.4578
OL 36:1	679.597	679.598	-1.91039	(M+H)+	26.2251
OL 36:0	681.611	681.614	-3.80744	(M+H)+	26.0892
OL 37:1	693.612	693.614	-2.32027	(M+H)+	26.0892
OL 37:0	695.628	695.63	-2.58767	(M+H)+	25.8949
OL 38:2	705.612	705.614	-2.61447	(M+H)+	26.1279
OL 38:1	707.628	707.63	-2.74766	(M+H)+	25.8755
OL 38:0	709.642	709.645	-5.16995	(M+H)+	25.7398
OL 39:2	719.626	719.63	-4.77444	(M+H)+	26.0114
OL 39:1	721.643	721.645	-2.93252	(M+H)+	25.7593
OL 39:0	723.659	723.661	-3.09485	(M+H)+	25.5847
OL 40:2	733.643	733.645	-3.20236	(M+H)+	25.7593
OL 40:1	735.659	735.661	-3.30409	(M+H)+	25.546
OL 40:0	737.673	737.677	-5.21568	(M+H)+	25.41
OL 41:2	747.656	747.661	-6.30687	(M+H)+	25.4875
OL 41:1	749.674	749.677	-3.08104	(M+H)+	25.4681
OL 41:0	751.69	751.692	-3.23557	(M+H)+	25.2737
OL 42:2	761.673	761.677	-4.10757	(M+H)+	25.546
OL 42:1	763.69	763.692	-3.24929	(M+H)+	25.235
OL 42:0	765.705	765.708	-4.13785	(M+H)+	25.1185
OL 43:1	777.706	777.708	-3.07719	(M+H)+	25.1572
OL 43:0	779.721	779.724	-3.0891	(M+H)+	24.9439
OL 44:1	791.721	791.724	-2.96257	(M+H)+	24.9439
OL 44:0	793.736	793.739	-3.542	(M+H)+	24.8664
OL 45:1	805.737	805.739	-3.13766	(M+H)+	24.8857
OL 45:0	807.752	807.755	-3.08815	(M+H)+	24.6725
OL 46:2	817.737	817.739	-2.65858	(M+H)+	24.905
OL 46:1	819.752	819.755	-2.93339	(M+H)+	24.6918
OL 46:0	821.767	821.77	-3.77951	(M+H)+	24.5562
OL 47:1	833.768	833.771	-2.86887	(M+H)+	24.5949
OL 47:0	835.784	835.786	-2.9555	(M+H)+	24.459
OL 48:1	847.784	847.786	-2.97873	(M+H)+	24.4396
OL 48:0	849.799	849.802	-2.94401	(M+H)+	24.3421
OL 49:0	863.815	863.817	-2.93785	(M+H)+	24.1634
OL 50:0	877.831	877.833	-1.9745	(M+H)+	24.1634
GlcADAG 30:0	734.54	734.541	-2.33407	(M+NH4)+	22.546
GlcADAG 31:0	748.555	748.557	-2.34495	(M+NH4)+	22.2969
GlcADAG 32:2	758.539	758.542	-3.80151	(M+NH4)+	22.4312
GlcADAG 32:1	760.555	760.557	-2.32317	(M+NH4)+	22.3162
GlcADAG 32:0	762.571	762.573	-2.68686	(M+NH4)+	22.1808
GlcADAG 33:1	774.571	774.576	-6.4267	(M+NH4)+	22.2388
GlcADAG 33:0	776.586	776.588	-2.19559	(M+NH4)+	22.0846
GlcADAG 34:3	784.555	784.557	-2.9132	(M+NH4)+	22.5077
GlcADAG 34:2	786.571	786.573	-2.13083	(M+NH4)+	22.2196
GlcADAG 34:1	788.586	788.588	-2.33654	(M+NH4)+	22.0462
GlcADAG 35:2	800.586	800.588	-2.4508	(M+NH4)+	22.0078
GlcADAG 35:1	802.602	802.604	-2.46644	(M+NH4)+	21.931
GlcADAG 35:0	804.617	804.62	-2.58899	(M+NH4)+	21.7777
GlcADAG 36:3	812.585	812.588	-3.98775	(M+NH4)+	22.2003
GlcADAG 36:2	814.601	814.604	-3.99936	(M+NH4)+	21.9886
GlcADAG 36:1	816.616	816.62	-4.2988	(M+NH4)+	21.7393
GlcADAG 36:0	818.632	818.635	-3.8877	(M+NH4)+	22.4121
GlcADAG 37:2	828.617	828.62	-3.11862	(M+NH4)+	22.3929
GlcADAG 37:1	830.632	830.635	-3.82578	(M+NH4)+	21.6432
GlcADAG 37:0	832.648	832.651	-3.64192	(M+NH4)+	21.5272
GlcADAG 38:2	842.631	842.635	-4.50968	(M+NH4)+	21.6432
GlcADAG 38:1	844.648	844.651	-2.74629	(M+NH4)+	21.5078
GlcADAG 38:0	846.664	846.667	-3.48881	(M+NH4)+	21.4101
GlcADAG 40:1	872.68	872.682	-2.45913	(M+NH4)+	21.3511
GlcADAG 40:0	874.695	874.698	-2.73038	(M+NH4)+	21.1912
GlcADAG 42:0	902.727	902.729	-2.76754	(M+NH4)+	20.9718
GlcADAG 43:0	916.742	916.745	-3.03209	(M+NH4)+	20.8538
GlcADAG 44:2	926.725	926.729	-4.40588	(M+NH4)+	20.9916
GlcADAG 44:1	928.742	928.745	-3.07661	(M+NH4)+	20.8538
GlcADAG 44:0	930.757	930.76	-3.21774	(M+NH4)+	20.6977
GlcADAG 46:0	958.789	958.792	-2.31798	(M+NH4)+	20.5208
me-GlcADAG 28:2	716.494	716.494	-0.457764	(M+NH4)+	4.9358
me-GlcADAG 28:1	718.509	718.51	-0.830336	(M+NH4)+	4.85498
me-GlcADAG 28:0	720.525	720.526	-1.18267	(M+NH4)+	4.7955
me-GlcADAG 29:1	732.525	732.526	-1.23886	(M+NH4)+	4.81518
me-GlcADAG 29:0	734.54	734.541	-1.81004	(M+NH4)+	4.75553
me-GlcADAG 30:2	744.525	744.526	-0.763207	(M+NH4)+	4.81518
me-GlcADAG 30:1	746.54	746.541	-1.76897	(M+NH4)+	4.75553
me-GlcADAG 30:0	748.555	748.557	-2.41189	(M+NH4)+	4.697
me-GlcADAG 31:1	760.556	760.557	-1.65871	(M+NH4)+	4.71647
me-GlcADAG 31:0	762.571	762.573	-2.27845	(M+NH4)+	4.6578
me-GlcADAG 32:3	770.541	770.541	-0.664849	(M+NH4)+	4.77548
me-GlcADAG 32:2	772.556	772.557	-1.55626	(M+NH4)+	4.71647
me-GlcADAG 32:1	774.571	774.573	-2.548	(M+NH4)+	4.6578
me-GlcADAG 32:0	776.585	776.588	-4.47577	(M+NH4)+	4.57978
me-GlcADAG 33:2	786.571	786.573	-1.93173	(M+NH4)+	4.67723
me-GlcADAG 33:1	788.587	788.588	-0.939557	(M+NH4)+	4.59922
me-GlcADAG 33:0	790.602	790.604	-2.04727	(M+NH4)+	4.54097
me-GlcADAG 34:3	798.571	798.573	-1.65088	(M+NH4)+	4.67723
me-GlcADAG 34:2	800.587	800.588	-1.97972	(M+NH4)+	4.61895
me-GlcADAG 34:1	802.602	802.604	-2.9832	(M+NH4)+	4.52123
me-GlcADAG 35:2	814.601	814.604	-3.61546	(M+NH4)+	4.56035
me-GlcADAG 35:1	816.617	816.62	-3.18502	(M+NH4)+	4.48248
me-GlcADAG 35:0	818.633	818.635	-3.22541	(M+NH4)+	4.42388
me-GlcADAG 36:3	826.601	826.604	-3.58727	(M+NH4)+	4.56035
me-GlcADAG 36:2	828.616	828.62	-3.89328	(M+NH4)+	4.46307
me-GlcADAG 36:1	830.631	830.635	-4.90903	(M+NH4)+	4.42388
me-GlcADAG 37:2	842.633	842.635	-3.08032	(M+NH4)+	4.44333
me-GlcADAG 37:1	844.648	844.651	-3.19935	(M+NH4)+	4.42388
TroMM C78 alpha, 0,1 or 2	1479.31	1479.31	-0.0802601	(M+NH4)+	8.68427
TroMM C80 alpha, 0,1 or2	1507.35	1507.34	0.135631	(M+NH4)+	8.39502
TroMM C82 alpha, 0,1 or2	1535.38	1535.38	0.420901	(M+NH4)+	8.25138
TroMM C84 alpha, 0,1 or2	1563.41	1563.41	0.574822	(M+NH4)+	8.04838
TroMM C84 epoxy/keto 0 or 1/w1-methoxy 0 or 2	1579.4	1579.4	0.658397	(M+NH4)+	8.68427
TroMM C85 methoxy, 0 or 1	1595.43	1595.43	-0.0346213	(M+NH4)+	8.231
TroMM C86 epoxy/keto 0 or 1/w1-methoxy 0 or 2	1607.43	1607.43	0.486908	(M+NH4)+	8.39502
TroMM C87 methoxy, 0 or 1	1623.46	1623.47	-0.909796	(M+NH4)+	8.00765
TroMM C88 epoxy/keto 0 or 1/w1-methoxy 0 or 2	1635.47	1635.47	0.726726	(M+NH4)+	8.19003
TroMM C89 epoxy/keto 0 or 1/w1-methoxy 0 or 2	1649.48	1649.48	0.707097	(M+NH4)+	8.2925
TroMM C89 methoxy, 0 or 1.	1651.5	1651.5	-0.776072	(M+NH4)+	7.76715
TroMM C90 methoxy, 0 or 1.	1665.51	1665.51	-0.482715	(M+NH4)+	7.66655
TroMM C91 methoxy, 0 or 1.	1679.53	1679.53	-0.152802	(M+NH4)+	7.74725
