# Supplementary material for: Mycobacterium tuberculosis overcomes phosphate starvation by extensively remodelling its lipidome with phosphorus-free lipids
Source: Nat Commun. 2025 Nov 20;16:11317. doi: 10.1038/s41467-025-66437-w (PMC12722247; doi:10.1038/s41467-025-66437-w)
Supplement: Supplementary file 8 — Source Data [file 41467_2025_66437_MOESM8_ESM.xlsx]

## Sheet: Figure 1a
FC (mean abundance in ΔglpQ1 / mean abundance in WT)	p value (adjusted for 5% FDR)	Ion
174.17	6.24381e-08	9.18_272.0540m/z
0.05625	0.01926	10.54_155.0099m/z
1563.49	0.00081334	9.77_344.1113m/z
7325.03	1.56735e-05	4.52_328.0799m/z
0.22781	0.69132	9.24_201.1244m/z
4.92175e-05	0.69132	9.22_165.0305m/z
0.000145352	0.68578	14.10_168.9812m/z
98.4151	1.33119e-05	13.11_333.0592m/z
1092.15	2.6414e-06	9.94_256.0591m/z
100.019	2.76597e-05	11.59_245.0430m/z
245.089	1.60751e-05	12.70_214.0485m/z
0.58094	0.69132	9.86_142.0873m/z
0.0979	0.69132	7.01_147.0299m/z
1.11819	0.92782	9.79_241.1192m/z
0.19377	0.07063	14.51_212.0022m/z
6.92605	0.37276	6.97_112.9380m/z
2.51186	0.4592	9.38_179.9972m/z
5.96488	0.26106	14.26_391.0324m/z
1.78358	0.1264	9.88_199.0376m/z
4.07698	0.4592	12.21_232.0825m/z
0.18222	0.69132	12.66_122.0246m/z
0.03854	0.70121	10.06_146.0823m/z
1.18737	0.79064	12.23_170.9970m/z
0.15016	0.54092	12.17_187.0248m/z
5.03873	0.25464	6.95_110.9409m/z
0.88242	0.88427	11.24_383.0517m/z
0.28557	0.72323	9.22_121.0407m/z
0.862	0.85005	11.24_382.5501m/z
0.8724	0.85005	13.02_745.2254m/z
0.10088	0.01926	9.77_328.0450m/z
6.70714	0.54092	3.26_421.2262m/z
0.13342	0.05059	12.37_391.1093m/z
1.70025	0.18976	4.37_159.0660m/z
0.50052	0.57155	12.29_485.1444m/z
0.23211	0.37869	10.98_196.1091m/z
0.808	0.66683	12.21_221.0666m/z
0.70938	0.77478	9.12_215.1037m/z
0.61494	0.57662	9.50_187.0723m/z
0.85583	0.5864	3.37_851.5655m/z
2.28659	0.13977	12.17_537.1570m/z
0.16463	0.35136	7.80_269.0777m/z
0.71335	0.70391	11.22_152.9957m/z
2.50327	0.45743	13.15_157.0141m/z
0.19286	0.18185	9.40_263.0770m/z
0.92869	0.90025	4.39_243.1347m/z
1.39675	0.61896	12.01_293.0811m/z
0.41717	0.31781	8.23_190.0720m/z
3.33752	0.11469	12.41_442.1209m/z
1.10884	0.65604	4.25_141.0556m/z
0.51921	0.4592	4.37_243.1595m/z
1.08181	0.93949	4.37_487.6485m/z
1.81625	0.54092	12.72_337.0774m/z
2.13454	0.23811	10.68_187.0975m/z
0.25347	0.07676	9.40_281.0875m/z
0.70221	0.6845	9.62_143.0542m/z
1.84382	0.13977	10.49_187.0725m/z
1.50677	0.32305	11.89_432.5579m/z
0.73768	0.76676	4.29_191.0348m/z
1.9011	0.11644	12.17_535.1511m/z
1.05883	0.97277	9.75_327.0234m/z
0.65401	0.61896	3.58_505.3013m/z
2.12746	0.09519	3.69_423.2512m/z
0.27199	0.54092	3.77_99.0812m/z
0.40132	0.18185	3.28_771.5622m/z
1.49339	0.31781	11.89_433.0596m/z
0.37724	1.60751e-05	13.85_179.0561m/z
0.2793	0.18185	16.11_133.0141m/z
0.83559	0.69132	12.55_194.0125m/z
0.7434	0.78342	7.66_170.0570m/z
0.53665	0.79064	8.50_111.0200m/z
0.41919	0.26919	3.28_769.5471m/z
1.10837	0.93071	4.41_153.0304m/z
1.14021	0.90025	6.90_183.0063m/z
0.72241	0.8246	9.77_333.1300m/z
1.70622	0.4592	12.74_112.0166m/z
1.61635	0.20028	11.89_410.5631m/z
0.51111	0.19458	9.06_207.0872m/z
1.2571	0.88884	6.97_153.0305m/z
1.612	0.19458	11.91_383.0515m/z
1.65388	0.24396	11.91_411.0645m/z
0.58573	0.37276	4.37_186.0405m/z
1.56423	0.48654	4.13_202.9962m/z
1.54055	0.22711	11.89_382.5501m/z
1.38472	0.4592	4.33_515.6796m/z
1.16162	0.69132	7.01_117.0556m/z
0.86814	0.74795	12.37_222.0666m/z
1.23474	0.89039	9.58_201.0880m/z
1.64485	0.48136	12.72_111.0088m/z
1.162	0.93005	9.75_243.0620m/z
1.71792	0.54092	3.41_315.1365m/z
1.78439	0.12719	3.62_437.2668m/z
0.54329	0.48333	4.25_228.1601m/z
0.34055	0.44721	5.92_269.0778m/z
1.32918	0.45743	4.33_516.1814m/z
0.34699	0.11469	3.79_571.2883m/z
1.50587	0.21659	11.89_255.0321m/z
0.84862	0.84478	10.39_129.0321m/z
0.37377	0.11469	3.31_785.5780m/z
0.35857	0.11469	13.97_133.0142m/z
2.5284	0.00321	7.01_238.0719m/z
1.11638	0.90604	4.39_172.0977m/z
1.30155	0.81304	8.77_149.1051n
0.60804	0.69132	12.31_110.9852m/z
2.434	0.07063	9.58_461.1773m/z
2.697	0.3792	7.23_160.0614m/z
0.59424	0.30616	4.39_220.0579n
1.19159	0.72786	9.24_110.9758m/z
0.80866	0.65604	3.69_219.1389m/z
0.95684	0.94189	10.37_127.9974m/z
2.6545	0.17144	6.99_145.0506m/z
2.65252	0.02697	4.19_190.0508m/z
0.54624	0.37276	12.31_463.1303m/z
0.48389	0.48687	9.28_243.0806m/z
1.18824	0.80746	11.02_201.0881m/z
1.10841	0.69036	4.35_501.6643m/z
0.59829	0.4592	7.33_159.0298m/z
1.56706	0.47396	12.74_157.0141m/z
0.38534	0.26155	11.87_225.0880m/z
1.56515	0.22252	4.35_344.5362m/z
0.50657	0.4592	7.21_146.0280m/z
0.70561	0.48654	11.08_129.0193m/z
1.48278	0.25464	11.97_189.0768m/z
0.45536	0.19293	13.15_132.9739m/z
1.36757	0.28953	11.89_254.6976m/z
1.09267	0.83592	6.99_201.0404m/z
1.42073	0.32724	13.91_421.0657m/z
0.74973	0.6606	13.60_304.0672m/z
0.7752	0.23276	9.32_188.0564m/z
2.44483	0.02392	12.05_154.0275m/z
0.65709	0.37276	12.66_168.9906m/z
2.08001	0.18185	11.77_180.0664m/z
0.5135	0.21659	12.07_146.0821m/z
0.4507	0.13977	13.17_115.0036m/z
0.47117	0.129	11.77_469.1494m/z
0.44915	0.33944	7.82_137.0355m/z
2.41114	0.38992	12.49_260.0773m/z
2.40558	0.10305	4.35_508.6719m/z
0.7159	0.4934	11.32_218.0668m/z
1.07491	0.93884	4.04_142.0998m/z
1.16781	0.55021	4.35_502.1659m/z
0.73171	0.81304	12.88_351.0565m/z
1.25706	0.36802	12.11_625.1197m/z
0.55138	0.37897	12.76_343.1241m/z
1.26573	0.33944	12.11_624.6182m/z
0.74533	0.48654	12.01_189.0879m/z
0.86619	0.70213	9.90_335.0917m/z
0.94834	0.85005	12.37_221.5648m/z
0.78743	0.69132	9.62_142.0509m/z
0.94324	0.9439	10.39_128.0735m/z
1.4754	0.38917	4.33_343.4506m/z
2.01067	0.04605	3.69_435.2511m/z
0.5518	0.59168	9.60_200.0676m/z
1.29489	0.55354	6.97_165.0226m/z
0.70426	0.67477	3.35_353.2001m/z
0.8137	0.65604	12.55_146.0921m/z
0.496	0.16191	13.15_133.0142m/z
1.37065	0.43267	4.25_165.0225m/z
0.69408	0.54092	12.35_187.1087m/z
1.95818	0.68956	10.58_103.0147m/z
0.79289	0.69132	3.26_489.2769m/z
1.52484	0.18185	11.69_219.0508m/z
1.13511	0.73087	12.92_160.8418m/z
0.78751	0.54166	11.61_172.0252m/z
0.81537	0.54092	5.47_184.0614m/z
1.49376	0.13977	11.89_125.0243m/z
1.98795	0.46726	9.52_144.0665m/z
2.19925	0.01926	9.84_164.0717m/z
0.45579	0.27224	11.87_269.0777m/z
2.18235	0.13977	4.35_509.1735m/z
1.1781	0.87702	11.00_173.0566m/z
1.28672	0.78496	4.04_142.6014m/z
1.41945	0.43311	4.29_758.3114m/z
0.79148	0.54092	11.61_204.0512m/z
0.4712	0.49424	9.16_171.0773m/z
0.58953	0.47615	13.04_174.0407m/z
1.31485	0.4592	4.10_200.9993m/z
0.8074	0.6845	13.29_338.9884m/z
1.16781	0.69132	9.92_117.0557m/z
0.79274	0.23276	3.45_283.2640m/z
2.01829	0.37276	12.78_102.0558m/z
1.64769	0.4592	13.15_113.0244m/z
0.91413	0.77478	4.37_157.0503m/z
0.84271	0.54092	13.02_683.2249m/z
0.79202	0.5864	4.39_292.0856m/z
0.9031	0.92547	12.05_194.0457m/z
1.26335	0.78342	11.89_359.1193m/z
0.66163	0.78342	13.11_321.5810m/z
0.63992	0.43267	10.98_137.0356m/z
2.03892	0.07063	13.08_260.0773m/z
0.49053	0.50645	14.30_233.0302m/z
0.76887	0.49893	11.22_177.0403m/z
0.91714	0.87899	12.03_158.0457m/z
1.10293	0.79044	13.46_219.0507m/z
0.77185	0.69132	3.37_309.1729m/z
2.01598	0.01926	4.39_99.0084m/z
1.09642	0.78342	6.97_115.0400m/z
1.46604	0.18185	3.71_409.2357m/z
0.504	0.24559	9.90_116.0352m/z
0.84866	0.69132	12.31_165.0193m/z
0.95461	0.90944	3.39_265.1477m/z
0.69142	0.80092	13.11_321.0792m/z
1.35447	0.65604	9.54_317.1350m/z
1.35149	0.54092	12.74_113.0244m/z
1.37465	0.19458	4.35_344.0348m/z
1.01468	0.95709	12.37_444.1370m/z
0.81022	0.52942	11.46_384.1145m/z
1.21725	0.52925	7.01_131.0712m/z
0.74245	0.6246	13.72_85.0291m/z
0.9435	0.79044	9.08_86.9869m/z
0.85485	0.78342	8.06_248.0773m/z
1.9518	0.00081334	10.45_103.0399m/z
1.26853	0.49424	4.10_325.1416m/z
0.83836	0.54092	7.72_184.0614m/z
0.66895	0.04833	16.15_146.1014m/z
1.005	0.97277	20.12_125.0243m/z
0.81104	0.69132	7.01_121.0405m/z
0.57154	0.45724	12.25_219.0742n
0.72661	0.56045	9.81_148.0615m/z
0.70535	0.69132	11.48_103.0034m/z
0.82745	0.54092	12.57_147.0427m/z
0.78702	0.85005	4.37_254.0667m/z
0.81824	0.65604	12.49_147.0298m/z
1.16935	0.89443	13.31_112.0403m/z
0.73052	0.5864	20.69_272.9216m/z
0.79922	0.31449	11.14_277.0863m/z
1.3316	0.21134	4.37_255.0318m/z
1.79039	0.00905	12.35_174.0407m/z
1.15948	0.69132	13.29_246.0617m/z
1.84523	0.01926	10.80_137.0243m/z
0.54674	0.11644	11.99_165.0403m/z
1.76707	0.37276	7.01_127.0036m/z
1.04713	0.79044	11.83_176.0563m/z
1.64885	0.38917	7.01_200.9541m/z
0.78449	0.59919	9.06_189.0040m/z
0.63341	0.4934	11.81_231.0984m/z
0.55785	0.07063	4.39_202.0719m/z
1.60534	0.38365	7.01_198.9570m/z
1.29271	0.21659	4.37_254.6975m/z
1.77915	0.18571	4.39_145.0505m/z
1.12474	0.55021	11.77_125.0009m/z
0.56295	0.4934	14.30_145.0142m/z
0.6682	0.22252	11.44_203.1037m/z
1.57116	0.35731	3.31_367.2308m/z
1.26844	0.54092	7.01_296.0819m/z
1.26797	0.68078	11.91_187.0247m/z
0.63578	0.09568	4.39_170.0457m/z
1.24436	0.31781	11.87_547.0731m/z
0.91967	0.85797	10.68_511.1237m/z
0.74098	0.78342	10.90_275.1249m/z
0.57286	0.6379	3.64_227.1287m/z
1.23171	0.54092	12.82_215.0327m/z
0.65616	0.59379	12.33_180.0302m/z
0.84021	0.48654	7.01_131.0350m/z
0.91101	0.78515	9.75_103.0399m/z
1.22938	0.33944	4.37_255.3650m/z
1.25988	0.52478	12.23_126.9050m/z
1.01157	0.95709	8.99_87.0084m/z
0.72187	0.04605	16.15_145.0982m/z
0.72605	0.46074	6.45_75.0148m/z
1.03533	0.96809	9.75_111.0199m/z
0.74153	0.69132	7.10_187.0247m/z
0.64333	0.07063	12.41_195.0509m/z
0.89719	0.69036	3.50_255.2328m/z
0.90563	0.74093	5.41_99.0085m/z
1.21009	0.54092	20.17_117.0193m/z
1.66381	0.01172	9.22_218.1032m/z
0.59452	0.07715	12.39_159.0774m/z
1.15286	0.65604	9.44_110.9579m/z
0.90236	0.70391	8.06_99.0084m/z
0.73868	0.19508	12.59_160.0614m/z
0.92383	0.89712	7.01_199.0724m/z
1.21772	0.48654	9.16_374.0868m/z
0.9187	0.93884	7.14_156.0665m/z
1.66468	0.01926	12.39_118.0510m/z
0.81839	0.50594	16.77_112.9373m/z
0.88093	0.76676	12.39_247.0934m/z
1.09792	0.90025	21.43_219.1751m/z
0.84647	0.61896	3.50_248.5815m/z
0.94817	0.92782	4.39_273.1089m/z
1.01802	0.99074	6.84_206.8523m/z
1.24523	0.4592	12.76_118.0509m/z
1.19081	0.28201	11.97_121.0406m/z
1.41805	0.25464	4.41_384.1407m/z
0.94397	0.91252	11.63_173.0931m/z
1.61225	0.05059	4.39_137.0242m/z
1.60801	0.15634	10.90_102.0196m/z
1.07757	0.82162	12.72_169.0075m/z
0.84949	0.80746	12.15_111.0088m/z
1.17092	0.25464	12.92_98.9666m/z
0.83374	0.57504	3.50_248.0799m/z
1.03966	0.92441	7.01_231.0985m/z
0.87108	0.80746	7.99_145.0504m/z
0.91928	0.85656	11.61_159.0773m/z
0.93067	0.84478	10.37_128.0354m/z
1.24283	0.40936	4.50_157.0867m/z
0.9231	0.80773	13.04_341.2754m/z
0.90899	0.92782	4.02_141.0920m/z
1.0743	0.6845	3.83_255.0792m/z
1.36926	0.78399	3.62_236.1052m/z
0.91698	0.88884	12.01_190.0355m/z
0.82809	0.33944	12.55_146.0459m/z
1.31666	0.4592	11.24_116.0352m/z
1.02293	0.95709	4.60_199.0723m/z
0.9597	0.90944	8.20_112.0015m/z
1.06547	0.84478	7.01_99.0085m/z
1.55061	0.27071	6.95_183.0306m/z
0.93741	0.81304	13.00_403.1088m/z
0.69165	0.14258	12.25_217.0829m/z
0.96328	0.92946	8.79_111.0087m/z
1.11395	0.8246	7.01_135.0503m/z
1.01469	0.97277	4.60_231.0984m/z
1.24081	0.58506	11.79_129.0193m/z
1.13875	0.26919	12.94_96.9695m/z
1.04915	0.90944	8.42_162.0771m/z
1.50709	0.02697	5.45_137.0243m/z
0.66528	0.18185	4.37_259.1293m/z
1.50108	0.22486	6.99_179.0349m/z
0.83834	0.55021	12.90_517.1402m/z
1.24467	0.17841	4.91_181.0175m/z
0.6705	0.78342	13.75_95.0058m/z
1.49122	0.07063	6.86_115.0764m/z
1.49107	0.19458	8.06_144.0302m/z
0.78491	0.43267	12.98_174.0882m/z
0.67466	0.55354	9.48_130.0509m/z
0.77838	0.49893	12.31_209.0666m/z
1.22894	0.4376	13.19_484.6378m/z
1.48053	0.18571	8.06_176.0563m/z
1.0441	0.85005	9.28_144.0302m/z
1.0751	0.78342	12.17_267.0720m/z
1.01848	0.97277	3.43_283.1102m/z
1.23684	0.30335	4.39_727.8133m/z
1.20036	0.46726	13.19_484.1363m/z
1.16495	0.78342	6.90_196.0285m/z
1.30049	0.43311	10.27_130.0873m/z
1.35505	0.21659	7.35_129.0557m/z
1.04922	0.79044	3.33_353.2157m/z
1.25566	0.37897	4.39_727.3114m/z
0.98583	0.97277	8.85_133.0506m/z
1.06196	0.84135	13.04_340.9438m/z
1.15647	0.4753	12.13_145.0505m/z
1.02556	0.93358	4.43_98.0244m/z
0.91418	0.84681	20.69_96.9880m/z
1.29885	0.56142	18.53_94.9803m/z
1.33995	0.17162	11.73_159.0661m/z
0.74424	0.19458	3.96_211.0974m/z
1.30802	0.65604	9.42_407.1416m/z
1.21381	0.3893	12.17_426.0221m/z
1.10048	0.70998	12.72_228.0811m/z
1.08921	0.73569	12.72_125.0178m/z
1.20414	0.18185	7.01_126.9359m/z
1.00636	0.98445	7.58_147.0662m/z
0.89846	0.61896	12.55_102.0559m/z
1.41343	0.17841	7.01_121.0295m/z
1.10932	0.6945	12.45_171.0064m/z
1.16894	0.37276	7.01_128.9330m/z
1.41204	0.23811	6.99_101.0606m/z
1.29277	0.48654	14.92_103.0398m/z
0.70848	0.14045	11.28_187.1088m/z
1.13338	0.83592	3.60_293.1758m/z
1.20228	0.68578	6.64_166.8967m/z
0.79134	0.54092	12.59_88.0400m/z
1.23014	0.78342	14.06_243.0178m/z
0.83959	0.45724	12.15_173.0091m/z
0.92136	0.80542	12.86_175.0247m/z
0.71353	0.23276	4.41_213.0879m/z
1.22544	0.52925	3.56_239.1288m/z
0.96812	0.90944	11.32_202.0721m/z
1.20693	0.45922	7.01_134.0472m/z
0.90997	0.69132	3.35_339.1995m/z
1.13535	0.90025	8.95_156.0666m/z
1.08177	0.79044	3.33_387.1844m/z
0.98613	0.94396	3.48_383.2353m/z
1.28268	0.25464	4.17_187.0973m/z
0.89195	0.84135	20.72_294.9034m/z
1.15956	0.69909	11.12_121.0506m/z
0.84725	0.69132	12.72_132.0302m/z
0.84535	0.49211	12.39_367.0646m/z
1.15622	0.4592	8.46_147.0662m/z
1.18587	0.4592	9.79_237.1243m/z
0.8948	0.81304	14.08_288.9868m/z
1.17658	0.4592	9.28_73.0289m/z
0.81951	0.45743	11.18_219.0509m/z
0.96921	0.89763	10.54_178.0720m/z
0.77476	0.49211	7.78_150.0559m/z
0.73004	0.37869	7.27_114.0196m/z
0.93934	0.90324	7.01_133.0869m/z
0.95825	0.80092	13.00_341.1087m/z
0.87634	0.79044	13.27_503.1614m/z
0.93372	0.79044	7.80_133.9917m/z
1.21621	0.12719	3.83_157.1233m/z
0.73526	0.25184	4.39_245.1140m/z
0.94137	0.92441	6.84_208.8500m/z
1.23059	0.54092	10.66_171.0663m/z
1.28163	0.22186	4.19_129.0920m/z
0.96326	0.92547	11.34_245.1141m/z
0.88467	0.78342	10.14_183.0873m/z
1.15439	0.20754	12.63_146.0691n
0.91809	0.85527	11.52_114.0560m/z
0.7431	0.4592	9.62_232.0937m/z
1.34487	0.10374	12.21_181.0718m/z
1.28269	0.4592	11.75_346.0556m/z
1.31794	0.37897	3.50_383.2911m/z
1.25974	0.19458	4.00_143.1076m/z
0.8378	0.52175	3.54_227.2015m/z
1.17444	0.4934	9.50_145.0506m/z
0.76447	0.48654	14.48_88.0401m/z
1.06346	0.83487	3.73_237.1243m/z
1.10612	0.59919	12.88_112.0403m/z
1.06705	0.86087	10.70_144.0302m/z
1.21766	0.11644	17.09_173.1043m/z
1.01665	0.93367	13.72_191.0890m/z
1.04408	0.88884	11.30_176.0683n
0.79766	0.54907	13.08_145.0142m/z
1.0628	0.93005	9.94_193.0716m/z
1.11871	0.73129	14.26_216.9092m/z
0.93082	0.79044	20.67_228.9317m/z
1.28666	0.4592	6.70_75.0222m/z
1.05492	0.81304	21.71_298.8612m/z
0.98472	0.95323	4.37_171.1024m/z
1.19895	0.65604	20.12_94.9803m/z
0.76356	0.6379	4.27_229.0827m/z
0.95366	0.85656	10.68_543.1500m/z
0.9436	0.84117	20.67_188.9393m/z
0.94993	0.88401	13.70_130.0266n
1.16728	0.35731	7.47_119.0713m/z
1.03552	0.90604	11.95_177.0404m/z
1.00147	1	12.86_87.0084m/z
1.06528	0.82766	12.07_115.0036m/z
1.05053	0.88884	10.98_283.0782m/z
0.95079	0.81493	11.77_205.0353m/z
1.09126	0.49424	4.39_135.0450m/z
1.10677	0.76676	10.54_259.1299m/z
1.07932	0.90604	7.27_190.1084m/z
0.84071	0.33944	11.28_128.0715m/z
1.22067	0.49424	12.88_259.0221m/z
1.29004	0.49577	6.99_237.1243m/z
0.83473	0.79064	13.09_643.1659m/z
0.77678	0.65604	7.01_245.1140m/z
0.96224	0.90604	20.87_120.0666m/z
0.82068	0.18976	12.70_117.0193m/z
0.77878	0.65604	4.27_261.1088m/z
0.96935	0.90944	7.21_98.0244m/z
0.97661	0.93039	4.41_169.0867m/z
0.92073	0.89304	4.08_242.1761m/z
1.00604	0.97676	13.75_190.9504m/z
0.85178	0.35246	11.77_253.0928m/z
1.16565	0.63097	12.76_179.0560m/z
1.20256	0.24014	4.93_101.0605m/z
0.88197	0.54092	3.37_311.1684m/z
1.20809	0.25184	7.80_85.0290m/z
1.02252	0.9564	7.01_113.0243m/z
1.10109	0.77653	1.50_116.9285m/z
0.99663	0.99122	11.59_171.0662m/z
0.96773	0.92441	1.11_132.9232m/z
0.90966	0.73354	18.14_113.0244m/z
0.96501	0.92782	12.15_201.0404m/z
1.04087	0.90604	14.42_113.0244m/z
0.94532	0.80773	20.67_141.9854n
1.0421	0.80164	3.66_255.1237m/z
0.94347	0.87828	17.51_113.0244m/z
1.25288	0.54092	13.17_187.0247m/z
1.07955	0.77478	13.29_134.0470m/z
0.86369	0.50594	7.01_217.0829m/z
1.03572	0.84135	11.87_179.0561m/z
1.09495	0.78819	17.81_94.9803m/z
0.86089	0.49426	7.01_185.0567m/z
0.9495	0.81493	20.67_185.9752n
0.96241	0.95592	8.91_201.0881m/z
1.10848	0.54092	9.20_115.0400m/z
1.1403	0.6379	18.95_94.9803m/z
1.18633	0.48654	4.25_156.0666m/z
0.82769	0.45743	10.76_159.0775m/z
1.24122	0.48654	8.14_122.0247m/z
0.97093	0.90025	20.67_162.9601m/z
0.93104	0.87702	7.01_113.0356m/z
1.01762	0.92782	13.72_192.0270n
1.06522	0.71061	1.16_111.0086m/z
0.99979	1	11.34_116.0717m/z
1.13182	0.69132	18.53_113.0243m/z
0.84892	0.46074	4.64_185.0566m/z
0.96454	0.92782	9.79_84.9508m/z
1.226	0.52789	13.17_144.0422n
1.12351	0.79044	5.08_93.0342m/z
1.08975	0.79044	14.08_88.9877m/z
1.10438	0.22252	4.15_143.0711m/z
1.22682	0.1747	7.80_138.0559m/z
0.84786	0.47615	4.64_217.0827m/z
0.81652	0.70217	3.62_199.1702m/z
0.89227	0.79044	7.02_146.0459m/z
1.06883	0.74159	6.17_162.0486m/z
0.82932	0.11644	10.56_87.0447m/z
1.07414	0.71158	5.06_94.9802m/z
1.12495	0.4592	3.75_171.1390m/z
1.22056	0.3066	19.59_113.0244m/z
1.05633	0.79044	4.39_237.1242m/z
1.09303	0.68078	8.48_98.0245m/z
1.12886	0.72104	20.17_113.0244m/z
0.97212	0.92782	7.02_125.0356m/z
1.07168	0.75668	8.25_157.1232m/z
1.08809	0.8246	21.31_104.9999m/z
1.07921	0.68247	4.08_171.1025m/z
1.1247	0.48654	4.35_115.0763m/z
0.87964	0.37276	12.11_205.0352m/z
1.14066	0.55928	8.71_103.9987m/z
1.1635	0.47615	2.94_93.0342m/z
0.91995	0.77478	9.38_111.0087m/z
1.16694	0.30241	13.25_259.0222m/z
1.02262	0.97277	4.00_200.1734m/z
0.8875	0.57661	3.39_297.1527m/z
0.94322	0.73129	20.67_80.0113m/z
1.1995	0.16625	13.42_205.0353m/z
0.83374	0.50217	11.57_171.0775m/z
1.09112	0.79044	4.25_188.0927m/z
1.03326	0.90604	3.48_180.0593m/z
0.94003	0.67894	3.37_325.1840m/z
1.019	0.92782	11.46_163.0248m/z
1.12114	0.72187	8.52_93.0342m/z
1.09686	0.6379	8.60_237.1243m/z
1.02885	0.90944	7.62_87.0447m/z
1.08689	0.90025	6.99_204.0335m/z
1.01085	0.97277	6.64_164.8998m/z
1.02589	0.90604	21.69_200.9032m/z
0.98045	0.90604	12.61_120.0666m/z
0.93902	0.48654	7.99_111.0199m/z
1.11215	0.58427	15.81_144.9753m/z
1.14546	0.54092	12.01_161.0455m/z
1.15231	0.49424	9.40_171.0411m/z
1.14831	0.54092	9.40_203.0673m/z
1.09657	0.58427	6.53_75.0253m/z
0.91771	0.78342	9.86_160.0615m/z
1.07706	0.69132	3.04_237.1241m/z
1.08145	0.78342	12.78_229.0114m/z
1.00193	1	9.79_82.9537m/z
1.03523	0.82162	21.69_154.9153m/z
1.01081	0.96809	6.64_162.9029m/z
0.86054	0.39745	3.43_283.1370m/z
1.13328	0.76676	4.04_93.0342m/z
1.07565	0.6845	2.53_166.0541m/z
0.9165	0.6845	9.62_190.0720m/z
1.09856	0.54092	6.68_74.9911m/z
1.09796	0.59945	16.60_116.9285m/z
1.03711	0.79044	21.69_236.8610m/z
1.09701	0.61652	6.43_75.0082m/z
0.93812	0.92441	7.01_174.0769m/z
1.05514	0.68578	21.69_260.9054m/z
1.04561	0.79044	2.37_111.0086m/z
1.01567	0.92782	4.37_171.0661m/z
1.05819	0.78342	13.79_149.0091m/z
1.05323	0.69132	21.71_118.9634m/z
0.94982	0.68578	10.14_90.0311n
1.06215	0.70998	3.22_219.1752m/z
1.00134	1	21.98_144.9753m/z
1.01125	0.98575	9.54_129.0919m/z
1.07799	0.64463	2.78_144.9753m/z
0.99857	1	8.58_157.1232m/z
1.13408	0.70391	7.62_168.9993m/z
1.08625	0.64121	2.99_162.9599m/z
0.88405	0.78399	4.39_204.0333m/z
1.09618	0.64727	3.17_157.1232m/z
1.09595	0.69132	3.69_185.1545m/z
1.12495	0.82113	9.84_157.1232m/z
0.96066	0.90944	16.72_112.0403m/z
1.06441	0.69132	12.09_188.0564m/z
1.07762	0.69132	14.42_94.9803m/z
1.04655	0.66337	12.98_379.0823m/z
1.02457	0.86087	10.53_161.0456m/z
1.05897	0.68078	21.69_162.9474m/z
1.0532	0.76676	14.51_111.0199m/z
0.8996	0.19458	7.74_168.0666m/z
1.03307	0.79044	21.69_198.9052m/z
0.92642	0.84135	4.10_153.0919m/z
1.03775	0.77478	21.69_72.9691m/z
1.0307	0.78342	12.98_377.0854m/z
1.01845	0.90944	16.60_94.9803m/z
0.96385	0.76873	10.14_91.0398m/z
0.99814	1	10.94_190.0722m/z
1.01345	0.92782	4.33_185.0816m/z
1.02147	0.90162	3.17_111.0087m/z
0.97936	0.92716	5.31_91.0217m/z
1.10044	0.52834	7.68_171.1389m/z
1.03546	0.78342	21.69_95.9854m/z
1.00793	0.94477	10.14_91.0626m/z
1.05018	0.70391	21.69_118.9575m/z
1.08004	0.77478	10.70_127.0763m/z
0.96455	0.90025	4.39_142.0508m/z
0.93795	0.70998	14.06_117.0193m/z
0.98953	0.93909	10.15_91.0169m/z
0.91705	0.79044	5.35_172.0615m/z
1.02504	0.54092	20.67_144.9754m/z
0.92355	0.7686	21.15_100.0402m/z
0.98801	0.93949	13.06_101.0242m/z
0.96882	0.78399	10.14_135.0299m/z
1.05819	0.90025	7.01_112.0404m/z
1.08985	0.64121	9.40_127.0513m/z
1.01816	0.93071	7.62_139.0036m/z
1.04446	0.7209	21.69_160.9493m/z
1.05563	0.69132	14.17_196.9231m/z
1.04483	0.70998	21.69_116.9595m/z
0.98481	0.89712	12.37_131.0349m/z
1.02034	0.92782	2.92_87.0447m/z
0.93666	0.79044	16.22_117.0193m/z
1.02862	0.48654	20.67_100.9855m/z
0.95636	0.77353	10.43_130.0508m/z
1.07939	0.45724	4.37_129.0557m/z
1.03321	0.81304	14.17_196.9312m/z
1.03028	0.90604	8.20_91.0217m/z
0.96179	0.79044	7.31_124.0404m/z
1.02876	0.88427	14.17_96.9599m/z
1.0673	0.61896	4.37_127.0763m/z
1.04963	0.72104	14.17_194.9274m/z
0.99082	0.97277	7.01_172.0616m/z
1.00286	0.98342	8.65_103.0398m/z
1.02801	0.89304	14.17_98.9557m/z
1.02327	0.85005	21.69_139.9755m/z
1.02218	0.92782	2.83_91.0217m/z
0.98213	0.96952	9.22_127.0401m/z

## Sheet: Figure 1c
Experiment 1			Normalised abundance																FC vs WT average															ttest WT vs ΔglpQ1
Compound (principal ion)	Principal adduct	Lipid	WT rep 1	WT rep 2	WT rep 3	WT rep 4	WT rep 5	ΔglpQ1 rep 1	ΔglpQ1 rep 2	ΔglpQ1 rep 3	ΔglpQ1 rep 4	ΔglpQ1 rep 5	ΔglpQ1 rep 6	ΔglpQ1::glpQ1_Pimyc rep 1	ΔglpQ1::glpQ1_Pimyc rep 2	ΔglpQ1::glpQ1_Pimyc rep 3	ΔglpQ1::glpQ1_Pimyc rep 4	WT Average	WT rep 1	WT rep 2	WT rep 3	WT rep 4	WT rep 5	ΔglpQ1 rep 1	ΔglpQ1 rep 2	ΔglpQ1 rep 3	ΔglpQ1 rep 4	ΔglpQ1 rep 5	ΔglpQ1 rep 6	ΔglpQ1::glpQ1_Pimyc rep 1	ΔglpQ1::glpQ1_Pimyc rep 2	ΔglpQ1::glpQ1_Pimyc rep 3	ΔglpQ1::glpQ1_Pimyc rep 4
22.47_692.5211	(M+H)+	PE 32:0	6.1711e+09	4.7277e+09	5.5008e+09	5.88132e+09	6.6915e+09	7.50724e+09	8.45361e+09	7.02096e+09	8.3898e+09	8.55313e+09	8.26527e+09	6.99683e+09	7.42123e+09	6.90638e+09	7.814e+09
22.36_706.5372	(M+H)+	PE 33:0	3.77627e+09	2.99511e+09	3.33077e+09	3.85191e+09	3.97817e+09	4.22464e+09	5.12209e+09	3.89085e+09	4.91264e+09	4.99893e+09	4.52741e+09	4.47151e+09	5.4733e+09	4.90092e+09	5.33486e+09
22.25_720.5528	(M+H)+	PE 34:0	2.72289e+10	2.16024e+10	2.47711e+10	2.59641e+10	2.95585e+10	2.63926e+10	3.02726e+10	2.45092e+10	2.91507e+10	2.98222e+10	2.83937e+10	2.92926e+10	3.21567e+10	2.89484e+10	3.28493e+10
22.13_734.5682	(M+H)+	PE 35:0	1.37244e+10	1.10219e+10	1.34962e+10	1.42655e+10	1.57808e+10	1.81104e+10	1.96957e+10	1.67442e+10	2.09059e+10	2.07216e+10	1.9471e+10	1.69504e+10	1.77743e+10	1.67118e+10	1.93136e+10
22.02_748.5818	(M+H)+	PE 36:0	5.25437e+09	4.21812e+09	5.26932e+09	5.38417e+09	6.34528e+09	4.69388e+09	5.32882e+09	4.042e+09	4.96087e+09	5.13603e+09	4.77095e+09	6.32816e+09	6.32821e+09	5.65346e+09	6.90651e+09
		Sum top 5 PEs	5.61551e+10	4.45653e+10	5.23681e+10	5.5347e+10	6.23542e+10	6.09287e+10	6.88728e+10	5.62073e+10	6.83199e+10	6.92318e+10	6.54283e+10	6.40395e+10	6.91537e+10	6.3121e+10	7.22183e+10	5.41579e+10	1.03688	0.822876	0.966952	1.02195	1.15134	1.12502	1.2717	1.03784	1.26149	1.27833	1.2081	1.18246	1.27689	1.1655	1.33348	0.0143676
18.22_764.5421	(M+NH4)+	PG 34:2	3.36454e+08	3.09458e+08	2.64914e+08	4.34516e+08	440218722	329623592	3.38542e+08	3.64754e+08	2.90739e+08	2.96446e+08	3.13822e+08	3.24648e+08	371767869	3.00787e+08	4.04897e+08
18.20_766.5572	(M+NH4)+	PG 34:1	2707775567	2671877221	2401011376	3570530025	3247871104	2297627399	2412767101	2418623178	1931684932	1846634453	2103156607	2372986974	2939966221	2396846972	3052233663
18.20_768.5684	(M+NH4)+	PG 34:0	7.49689e+08	7.33617e+08	7.33907e+08	9.86095e+08	8.4914e+08	4.29703e+08	4.65171e+08	4.23029e+08	2.80827e+08	3.0744e+08	352670474	6.0999e+08	8.62889e+08	6.67308e+08	8.00367e+08
18.20_780.5727	(M+NH4)+	PG 35:1	4.11707e+08	4.24166e+08	380291245	5.87815e+08	5.88719e+08	5.22637e+08	4.46707e+08	4.1556e+08	2.9709e+08	2.79845e+08	3.56968e+08	4.36523e+08	649689403	4.52112e+08	6.08768e+08
18.20_782.5871	(M+NH4)+	PG 35:0	4.42948e+08	4.14549e+08	4.07749e+08	573175742	4.71791e+08	2.384e+08	2.86968e+08	2.54989e+08	1.83057e+08	2.08121e+08	2.00029e+08	3.56152e+08	4.84208e+08	3.82628e+08	471363947
		Sum top 5 PGs	4648573454	4.55367e+09	4.18787e+09	6.15213e+09	5.59774e+09	3.81799e+09	3.95016e+09	3.87696e+09	2.9834e+09	2.93849e+09	3.32665e+09	4.1003e+09	5.30852e+09	4.19968e+09	5.33763e+09	5.028e+09	0.924538	0.905662	0.832911	1.22358	1.11331	0.759346	0.785632	0.771074	0.593357	0.584425	0.661624	0.815494	1.05579	0.835259	1.06158	0.00325015
23.11_854.5755	(M+NH4)+	PI 34:1	6.65801e+09	5.18453e+09	6.24633e+09	6.21428e+09	8.05612e+09	3.74023e+09	3.96632e+09	2.97887e+09	3.45704e+09	3.24458e+09	3.43276e+09	6.29912e+09	6.6356e+09	5.89567e+09	6.91184e+09
23.01_856.5885	(M+NH4)+	PI 34:0	6.75824e+09	5.26914e+09	5.93714e+09	6.14735e+09	7.43517e+09	3.1222e+09	3.25882e+09	2.31866e+09	2.5568e+09	2.67895e+09	2.86453e+09	6.13028e+09	7.13206e+09	6.16703e+09	6.81655e+09
23.01_868.5900	(M+NH4)+	PI 35:1	3.37448e+09	2.71197e+09	3.0909e+09	3.17203e+09	4.19143e+09	2.12049e+09	2.24881e+09	1.77282e+09	1.94959e+09	1.86061e+09	1.88433e+09	3.43692e+09	3.52301e+09	3.12616e+09	3.76875e+09
22.88_870.6050	(M+NH4)+	PI 35:0	5.10878e+10	4.0413e+10	4.58378e+10	4.76329e+10	5.97902e+10	3.42483e+10	3.54256e+10	2.8177e+10	3.34783e+10	3.03323e+10	3.17766e+10	5.11821e+10	5.29105e+10	4.85081e+10	5.50336e+10
22.74_884.6191	(M+NH4)+	PI 36:0	2.76773e+09	2.17526e+09	2.43648e+09	2.71733e+09	3.36707e+09	1.43976e+09	1.57826e+09	1.06575e+09	1.35407e+09	1.28482e+09	1.33827e+09	2.92294e+09	3.21952e+09	2.74508e+09	3.34545e+09
		Sum top 5 PIs	7.06462e+10	5.57539e+10	6.35486e+10	6.58839e+10	8.28399e+10	4.46709e+10	4.64778e+10	3.63131e+10	4.27958e+10	3.94013e+10	4.12965e+10	6.99713e+10	7.34207e+10	6.6442e+10	7.58762e+10	6.77345e+10	1.04299	0.823123	0.938202	0.972679	1.22301	0.6595	0.686176	0.536109	0.631816	0.581702	0.609681	1.03302	1.08395	0.980918	1.1202	0.000220403
20.29_1395.0148	(M+NH4)+	CL 66:2	4.21389e+09	3.34905e+09	3.69554e+09	3.99502e+09	4.91163e+09	4.70565e+09	4.8271e+09	4.25844e+09	4.5762e+09	5.24889e+09	4.90758e+09	4.6667e+09	4.76747e+09	4.3388e+09	4.8717e+09
20.20_1421.0175	(M+NH4)+	CL 68:3	9.5218e+09	7.69978e+09	8.42355e+09	9.18843e+09	1.18134e+10	1.01282e+10	1.03611e+10	9.29026e+09	1.03188e+10	1.14233e+10	1.06772e+10	1.11597e+10	1.08819e+10	1.01185e+10	1.17378e+10
20.08_1423.0316	(M+NH4)+	CL 68:2	3.22437e+10	2.58015e+10	2.73736e+10	2.92737e+10	3.7356e+10	3.76646e+10	3.90763e+10	3.49333e+10	3.95778e+10	4.33362e+10	4.0732e+10	3.65525e+10	3.76079e+10	3.41609e+10	3.81063e+10
19.95_1439.0605	(M+NH4)+	CL 69:1	4.90214e+09	3.80274e+09	4.23661e+09	4.93195e+09	5.08474e+09	6.58483e+09	6.67703e+09	5.83146e+09	6.68521e+09	7.25214e+09	6.84366e+09	5.79632e+09	6.06127e+09	5.59802e+09	6.02548e+09
19.91_1451.0624	(M+NH4)+	CL 70:2	5.29472e+09	4.16014e+09	4.55249e+09	5.01552e+09	6.63272e+09	5.91513e+09	6.16001e+09	5.30613e+09	6.31222e+09	6.81237e+09	6.19119e+09	6.76842e+09	6.4807e+09	6.08341e+09	7.10276e+09
		Sum top 5 CLs	5.61762e+10	4.48132e+10	4.82818e+10	5.24046e+10	6.57986e+10	6.49984e+10	6.71016e+10	5.96196e+10	6.74702e+10	7.40728e+10	6.93516e+10	6.49437e+10	6.57993e+10	6.02996e+10	6.78441e+10	5.34949e+10	1.05012	0.83771	0.90255	0.979619	1.23	1.21504	1.25436	1.11449	1.26125	1.38467	1.29642	1.21402	1.23001	1.1272	1.26823	0.00700022
23.42_1413.8744	(M-H)-	Ac1 PIM2 (C72)	8335600000	6685000000	7.91e+09	8064000000	8491200000	9349200000	8596600000	8300000000	9015900000	8794500000	9289500000	7265300000	9190800000	7221500000	7271600000
23.27_1441.9048	(M-H)-	Ac1 PIM2 (C74)	1401400000	1211000000	1414000000	1318400000	1598200000	1776600000	1664200000	1675000000	1746600000	1732500000	1798500000	1423100000	1720400000	1373600000	1431000000
22.05_1652.1150	(M-H)-	Ac2PIM2 (C88)	205660000	168000000	160300000	180480000	202520000	321300000	291500000	268750000	281670000	305250000	367950000	253590000	315560000	224220000	228960000
22.15_1680.1910	(M-H)-	Ac2PIM2 (C90)	242060000	205100000	203700000	246400000	242780000	361620000	331780000	288750000	334560000	336600000	384450000	277130000	353280000	255530000	265000000
21.89_1694.1611	(M-H)-	Ac2PIM2 (C91)	584220000	4.823e+08	4.998e+08	602880000	579500000	645120000	594660000	515000000	578100000	589050000	666600000	605620000	752560000	547420000	573460000
		Sum top 5 PIMs	10768940000	8751400000	10187800000	10412160000	11114200000	12453840000	11478740000	11047500000	11956830000	11757900000	12507000000	9824740000	12332600000	9622270000	9770020000	10246900000	1.05095	0.854053	0.994232	1.01613	1.08464	1.21538	1.12022	1.07813	1.16687	1.14746	1.22056	0.958801	1.20354	0.939042	0.953461	0.00548336
Experiment 2			Normalised Abundance																FC vs WT average															ttest Wt vs ΔglpQ1
Compound (principal ion)	Principal adduct	Lipid	WT rep 1	WT rep 2	WT rep 3	WT rep 4	WT rep 5	ΔglpQ1 rep 1	ΔglpQ1 rep 2	ΔglpQ1 rep 3	ΔglpQ1 rep 4	ΔglpQ1 rep 5	ΔglpQ1::glpQ1_Pimyc rep 1	ΔglpQ1::glpQ1_Pimyc rep 2	ΔglpQ1::glpQ1_Pimyc rep 3	ΔglpQ1::glpQ1_Pimyc rep 4	ΔglpQ1::glpQ1_Pimyc rep 5	WT Average	WT rep 1	WT rep 2	WT rep 3	WT rep 4	WT rep 5	ΔglpQ1 rep 1	ΔglpQ1 rep 2	ΔglpQ1 rep 3	ΔglpQ1 rep 4	ΔglpQ1 rep 5	ΔglpQ1::glpQ1_Pimyc rep 1	ΔglpQ1::glpQ1_Pimyc rep 2	ΔglpQ1::glpQ1_Pimyc rep 3	ΔglpQ1::glpQ1_Pimyc rep 4	ΔglpQ1::glpQ1_Pimyc rep 5
24.64_692.5213	(M+H)+	PE 32:0	8055553618	6874659939	6178391238	6507363206	6970303726	7237915616	7848902010	8172261494	8258961002	7582341077	8265429049	8018667263	7602375895	8251356524	6819168507
24.45_718.5381	(M+H)+	PE 34:1	6890109135	6786133220	6195409155	6355995309	7076738475	6558930485	6893543234	7034178758	5907689728	7178552944	6854757112	6923890820	6678524583	7092550999	6404025387
24.29_720.5532	(M+H)+	PE 34:0	25177517209	22665931445	20010410855	21131314379	21781980629	18826855579	20043103117	19751583764	20324938950	19850688811	24888938332	24532118706	23645052433	27369631023	22038053108
24.12_734.5687	(M+H)+	PE 35:0	16188039002	15202683678	13338192304	14300426589	15093148463	18149202906	18366615858	18523760651	16885086404	19471518270	17059215660	17812477664	16713420997	18347598013	16414883833
23.95_748.5824	(M+H)+	PE 36:0	4034171238	3854008901	3352055268	3602936393	3652280975	3311310420	3495287290	3331390717	3432079889	3419981914	4444747001	4251938819	4004471755	4427551147	3733867004
		Sum top 5 PEs	60345390202	55383417183	49074458820	51898035876	54574452268	54084215006	56647451509	56813175384	54808755973	57503083016	61513087154	61539093272	58643845663	65488687706	55409997839	5.42552e+10	1.11225	1.0208	0.904512	0.956555	1.00589	0.996849	1.04409	1.04715	1.0102	1.05986	1.13377	1.13425	1.08089	1.20705	1.02129	0.413807
20.50_764.5420	(M+NH4)+	PG 34:2	1038810416	1072600537	1036977915	927884038	1055047016	886824003	928305754	938736830	712268775	933548354	976809477	950133361	962543908	913273486	869555001
20.39_766.5573	(M+NH4)+	PG 34:1	6139891198	6192632120	5777164146	5284521917	6102887536	4219798191	4259222940	4299298997	3782123041	4404586578	5515058704	5329225083	5440574011	5519823898	5116604503
20.33_768.5689	(M+NH4)+	PG 34:0	1491716652	1502998847	1329823987	1136906032	1357159882	538028366	513837342	530315471	614696468	516117595	1260340696	1194804705	1258113489	1330267053	1101850302
20.24_794.5886	(M+NH4)+	PG 36:1	890081550	994966692	874300068	821364005	1001591419	534197967	547428259	547007601	498337238	578902486	905169896	806303234	863353270	874763238	752536716
20.26_782.5882	(M+NH4)+	PG 35:0	856116107	875842236	723361040	691111085	850900264	395369899	405604062	416117739	452378274	425888107	759437125	709592911	810006832	827090376	649389946
		Sum top 5 PGs	10416615923	10639040432	9741627156	8861787077	10367586117	6574218426	6654398357	6731476638	6059803796	6859043120	9416815898	8990059294	9334591510	9465218051	8489936468	10005331341	1.04111	1.06334	0.973644	0.885707	1.03621	0.657072	0.665085	0.672789	0.605657	0.685539	0.94118	0.898527	0.932962	0.946017	0.848541	9.96968e-06
25.60_854.5761	(M+NH4)+	PI 34:1	3191935644	5804686391	5222846637	5104514523	6305104945	2575001237	2740197018	3003970446	2707697093	2508827386	4915689215	4949622719	4877582929	5183739950	4604394767
25.54_856.5887	(M+NH4)+	PI 34:0	1821262215	4303305959	3729883508	3701389981	4287463063	1620708088	1697207243	1795468072	2131394872	1601039320	3877077984	3386249957	3473480090	3693482986	3486606734
25.53_868.5901	(M+NH4)+	PI 35:1	1668997454	2906642951	2691801413	2641227661	3059512932	1532562650	1625294775	1698418034	1495520058	1525609907	2485420890	2562241536	2462967302	2744056088	2388683277
25.35_870.6052	(M+NH4)+	PI 35:0	23774114458	41664954721	37609198687	38308635387	45078212073	24371046147	24521571013	26451955343	24524861999	24213980201	37223826006	38616455598	37637532093	42369052584	36687525274
25.16_884.6194	(M+NH4)+	PI 36:0	860170127	2076802262	1739543904	1693664526	2220831080	1003700349	1019300819	1161075266	1130505082	1011028062	1977653632	1866122546	1855295684	1957646901	1775503780
		Sum top 5 PIs	31316479898	56756392284	50993274149	51449432078	60951124093	31103018471	31603570868	34110887161	31989979104	30860484876	50479667727	51380692356	50306858098	55947978509	48942713832	5.02933e+10	0.622676	1.12851	1.01392	1.02299	1.21191	0.618432	0.628385	0.678239	0.636068	0.61361	1.0037	1.02162	1.00027	1.11243	0.973145	0.0071168
22.03_1395.0127	(M+NH4)+	CL 66:2	2833715285	2602965060	2324628044	2351682225	2491495436	2300632981	2391352629	2324278274	2056979676	2470991837	2474096024	2662469341	2421622378	3071316307	2707277850
21.95_1409.0194	(M+NH4)+	CL 67:2	2466894609	2339266735	2074177517	2070298028	2171576761	2181839232	2249750617	2117975066	1881692890	2364232540	2325739474	2586671465	2341764268	3040833835	2723150606
21.89_1423.0331	(M+NH4)+	CL 68:2	23779790143	21839258755	19517157246	19604740410	19717349911	19298332301	19713364083	18367308819	16310599170	20970645588	20187522478	22828588368	20521835327	27393583341	23655530341
21.84_1437.0494	(M+NH4)+	CL 69:2	6436769873	5995892117	5439182598	5289582617	5391091789	5922646570	6024264262	5472169188	4689501645	6336989524	6174535862	6793753929	5825839351	8287242628	7070068973
21.80_1451.0636	(M+NH4)+	CL 70:2	3722786941	3540863610	3147512846	3156303058	3218144821	3345932196	3415519226	3184752933	2507972926	3613172632	3407692519	3882434199	3450015480	4413219315	4081185363
		Sum top 5 CLs	39239956851	36318246277	32502658251	32472606338	32989658718	33049383280	33794250817	31466484280	27446746307	35756032121	34569586357	38753917302	34561076804	46206195426	40237213133	34704625287	1.13068	1.0465	0.936551	0.935685	0.950584	0.952305	0.973768	0.906694	0.790867	1.0303	0.996109	1.11668	0.995864	1.33141	1.15942	0.24977
26.59_1413.8743	(M-H)-	Ac1 PIM2 (C72)	10202400000	8361900000	8.3782e+09	10736000000		10353200000	10368400000	12317000000	11253000000	9967800000	9672000000	11931000000	11740300000	11583000000	10611300000
26.40_1441.9044	(M-H)-	Ac1 PIM2 (C74)	1965600000	1506510000	1646300000	2006400000		2063400000	2.0769e+09	2398000000	2222700000	1.99134e+09	1950000000	2240700000	2259400000	2326500000	1.9723e+09
24.36_1652.1095	(M-H)-	Ac2PIM2 (C88)	499200000	300960000	345560000	543840000		553860000	5.2486e+08	8.4257e+08	818400000	5.1282e+08	458250000	620800000	553410000	723690000	554200000
24.13_1680.1362	(M-H)-	Ac2PIM2 (C90)	441480000	288990000	309700000	482240000		476030000	455630000	665990000	622170000	4.4844e+08	429000000	551930000	506220000	628650000	5.1671e+08
24.16_1694.1552	(M-H)-	Ac2PIM2 (C91)	1073280000	774630000	797070000	1214400000		988260000	980490000	1340700000	1134600000	9.5904e+08	943800000	1125200000	1116830000	1267200000	1141000000
		Sum top 5 PIMs	14181960000	11232990000	11476830000	14982880000		14434750000	14406280000	17564260000	16050870000	13879440000	13453050000	16469630000	16176160000	16529040000	14795510000	12968665000	1.09356	0.866164	0.884966	1.15531		1.11305	1.11085	1.35436	1.23767	1.07023	1.03735	1.26996	1.24733	1.27454	1.14087	0.0823809

## Sheet: Figure 2c
M/Z	Intensity
52.7292	24847.3
58.0656	102469
60.0811	448449
69.3777	31263.7
71.0731	91749
77.3001	29185.3
86.0965	1.29555e+06
98.9842	128949
104.107	19884900
125	1.97481e+06
153.461	31775.1
184.074	1.59049e+06
199.036	108174
240.1	64235.3
258.11	6384506

## Sheet: Figure 2d
Growth (OD600) in Pi free media, 2 replicates per strain
Day	WT		ΔglpQ1		ΔglpQ1::glpQ1_Pimyc
0	0.06	0.06	0.06	0.06	0.06	0.06
2	0.52	0.51	0.54	0.57	0.51	0.5
4	0.94	0.93	0.9	0.92	0.87	0.81
5	1.03	0.99	0.98	0.99	0.93	0.91
7	1.16	1.12	1.08	1.15	1.05	1.04
8	1.23	1.18	1.11	1.14	1.07	1.02
9	1.16	1.14	1.06	1.06	1.01	0.89
Growth (OD600) in Pi replete (25mM) media, 2 replicates per strain
Day	WT		ΔglpQ1		ΔglpQ1::glpQ1_Pimyc
0	0.06	0.06	0.06	0.06	0.06	0.06
2	0.71	0.74	0.69	0.69	0.74	0.75
4	1.34	1.31	1.23	1.24	1.4	1.46
5	2.12	2.02	1.72	1.94	2.16	2.14
7	2.6	2.52	2.56	2.52	2.44	2.44
8	2.6	2.64	2.48	2.56	2.48	2.56
10	2.64	2.52	2.4	2.4	2.44	2.32
Growth (OD600) after transfer into Pi replete (25mM) media, 2 replicates per strain
Day	WT		ΔglpQ1		ΔglpQ1::glpQ1_Pimyc
10	0.1	0.1	0.1	0.1	0.1	0.1
12	0.12	0.12	0.11	0.11	0.11	0.1
14	0.19	0.19	0.13	0.16	0.15	0.18
16	0.64	0.65	0.46	0.47	0.58	0.65
19	1.65	1.66	1.59	1.65	1.58	1.63
21	1.68	1.71	1.63	1.71	1.6	1.67
23	2.16	2.08	2.08	2.1	2	2.04
26	1.84	1.94	1.9	1.96	1.88	1.92
Growth (OD600) after transfer into GroPCho (25mM) media, 2 replicates per strain, 1 for ΔglpQ1::glpQ1_Pimyc
Day	WT		ΔglpQ1		ΔglpQ1::glpQ1_Pimyc
10	0.1	0.1	0.1	0.1	0.1
12	0.1	0.1	0.11	0.1	0.01
14	0.11	0.12	0.1	0.11	0.07
16	0.11	0.13	0.09	0.1	0.11
19	0.26	0.32	0.21	0.21	0.28
21	0.41	0.46	0.3	0.29	0.41
23	0.47	0.52	0.31	0.35	0.5
26	0.69	0.72	0.41	0.41	0.59
28	0.9	0.96	0.39	0.43	0.56
30	1.02	1.13	0.4	0.41	0.53
33	1.02	0.96	0.48	0.48	0.7
35	0.86	0.8	0.36	0.36	0.52

## Sheet: Figure 3a
FC (mean abundance in ΔglpQ1 / mean abundance in WT	p value (adjusted for 5% FDR)	ion
0.05291	6.68714e-08	36.83_677.9540m/z
3776.35	9.82023e-08	4.56_803.1983m/z
70238.9	8.74718e-10	4.56_1562.1578m/z
1.74974e-05	8.28509e-06	25.33_716.5213m/z
3.00765e-06	5.8459e-07	25.29_714.5032m/z
393814	6.21876e-11	4.58_776.5847m/z
45289.3	1.33581e-10	4.58_1573.1543m/z
42867.4	1.19456e-10	4.58_1574.1588m/z
110301	6.53011e-10	4.58_1585.1544m/z
100311	4.63628e-10	4.58_1586.1589m/z
9.53584e-06	0.000581372	4.60_924.7671m/z
3125.18	6.69711e-07	4.60_1590.1042m/z
1.25945e+06	3.44792e-11	4.62_800.5866m/z
1.13097e-05	0.000424958	4.62_925.2689m/z
228613	3.13408e-10	4.62_1559.1382m/z
23137.6	4.73835e-08	4.62_1583.1394m/z
29011.3	1.37965e-08	4.62_1584.1435m/z
0.43328	6.10727e-08	37.43_780.3279m/z
37143.9	8.75118e-09	4.64_1557.1233m/z
34519	2.82213e-09	4.64_1558.1278m/z
5.6276e+06	2.73377e-09	25.27_751.6899m/z
751873	3.28227e-11	4.66_774.5706m/z
11491.6	3.46757e-05	4.66_805.5414m/z
22348.8	4.61725e-06	4.66_824.5859m/z
83957.7	2.33562e-08	4.66_1531.1076m/z
2.14661e-05	4.51509e-08	25.25_704.5198m/z
170312	1.98073e-09	4.54_1575.1689m/z
21.1207	6.50673e-09	4.54_790.6023m/z
74702.2	1.41387e-09	4.52_1590.1869m/z
609365	2.61783e-10	4.52_1587.1690m/z
487.248	1.22207e-09	25.88_707.6278m/z
38613.9	5.44525e-10	25.74_709.6416m/z
67676.3	2.25317e-05	25.72_1432.2913m/z
463488	8.59028e-08	25.58_745.6404m/z
0.39841	2.02068e-07	37.64_982.1586m/z
0.35242	2.26293e-07	37.62_981.9087m/z
0.33181	9.25291e-07	37.60_981.4072m/z
565.205	2.26738e-09	25.55_735.6586m/z
988387	2.82213e-09	25.47_749.6744m/z
0.40484	7.31205e-09	37.53_692.4680m/z
2.28967	7.73333e-08	25.43_1058.7327m/z
1.79515	3.19192e-08	25.43_538.8848m/z
674964	5.91066e-09	25.23_763.6898m/z
1.78442	4.43305e-08	25.43_538.3835m/z
106002	6.53011e-10	4.42_830.6311m/z
0.39591	5.27255e-09	37.47_692.6684m/z
0.54862	3.78602e-07	37.45_726.3288m/z
400253	8.95819e-11	4.48_816.6169m/z
7.13792e-06	0.00108	4.48_938.7826m/z
8.11187e-06	0.000795281	4.48_939.2844m/z
306271	3.41612e-09	4.48_1603.2002m/z
0.3952	2.46109e-09	37.45_692.2671m/z
60191.1	5.43736e-09	4.50_1601.1851m/z
55719.6	3.72142e-09	4.50_1602.1897m/z
1.04836e+06	2.12243e-09	25.41_737.6728m/z
229.089	3.28227e-11	4.52_802.6015m/z
1.40503e+06	1.09383e-09	4.42_818.6326m/z
0.03306	1.39579e-07	25.22_692.5211m/z
8972.43	1.15231e-07	4.70_1556.1122m/z
31191.4	1.40586e-08	4.72_760.5556m/z
0.12875	3.51337e-06	4.98_717.5597m/z
0.09518	3.06803e-08	4.98_789.6007m/z
5.99453e-06	8.49955e-08	4.98_811.5835m/z
4.52324e-05	2.29993e-06	4.98_813.5932m/z
0.42935	1.36091e-07	37.35_779.7266m/z
0.05603	1.11567e-07	25.02_718.5368m/z
2.21838e-05	3.50633e-08	25.00_1439.0832m/z
3.0606e-06	9.02154e-06	25.00_1426.0816m/z
323554	1.70584e-08	24.94_791.7213m/z
0.05986	8.92183e-06	5.02_821.6280m/z
1.62363e+06	9.94425e-09	24.94_779.7212m/z
0.33744	3.10833e-07	37.30_971.1515m/z
2342.11	1.69145e-07	4.98_690.4781m/z
0.0336	1.51572e-06	24.94_764.5152m/z
0.01708	1.37589e-08	5.06_827.5805m/z
4.23248e-05	2.78667e-08	24.94_721.0608m/z
8.66384e-07	8.24369e-08	24.91_1440.0970m/z
0.02013	2.33562e-08	24.91_732.5512m/z
0.03119	1.10129e-09	24.91_720.5523m/z
2.56748e-05	1.29127e-07	24.89_1453.1006m/z
0.37048	6.25963e-07	37.28_970.4000m/z
4.35759e-06	2.18409e-09	24.89_579.5330m/z
0.36444	1.31748e-08	37.28_683.2612m/z
238871	8.95495e-08	24.87_793.7364m/z
0.06716	3.99418e-08	37.24_699.9675m/z
2.46718e-05	2.56613e-08	24.85_1467.1162m/z
0.05142	2.23732e-06	5.04_843.5724m/z
225336	1.37746e-08	25.88_729.6091m/z
0.35917	2.79535e-07	37.35_970.9008m/z
3962.27	4.95707e-08	4.94_716.4940m/z
273466	1.48924e-09	4.72_772.5557m/z
0.5415	1.37993e-07	37.41_726.1618m/z
12822.1	2.13242e-09	25.18_753.5546m/z
2.0332e-06	1.29197e-06	25.12_1412.0658m/z
0.58106	2.05821e-08	35.94_783.5280m/z
143734	1.20384e-09	4.76_746.5400m/z
0.39091	4.67201e-07	37.39_970.6503m/z
6826.43	3.41785e-05	4.78_777.5107m/z
0.50604	1.21333e-06	37.39_867.9874m/z
0.50275	1.77582e-06	37.39_867.7871m/z
463279	1.28199e-08	25.12_765.7047m/z
12490.6	0.00358	4.82_731.6652m/z
2722.49	6.67434e-05	4.94_822.7536m/z
4719.42	3.08845e-06	4.82_732.5247m/z
4947.11	4.73242e-08	4.82_775.4984m/z
2138.99	6.61729e-07	4.85_801.5135m/z
5902.07	1.54433e-09	4.88_692.4944m/z
676.028	5.41362e-05	4.88_904.8312m/z
37164.3	5.43736e-09	4.88_1203.9733m/z
10995.5	2.87884e-07	25.10_780.5695m/z
0.44086	4.97852e-08	37.39_780.5283m/z
0.43354	6.37879e-08	37.39_780.1275m/z
0.42404	5.58069e-08	37.39_779.9271m/z
0.00353	2.06318e-08	25.06_706.5368m/z
0.50407	1.22512e-06	37.37_868.1877m/z
231.855	0.00461	4.94_482.4563m/z
43461.1	2.17969e-09	4.82_744.5250m/z
0.4553	3.9537e-07	37.66_733.6666m/z
0.38569	8.63166e-09	37.66_788.5321m/z
0.41028	4.27879e-08	37.66_788.7325m/z
232146	1.09781e-07	28.20_693.6125m/z
0.60542	5.27784e-08	35.75_773.0225m/z
0.0218	2.73377e-09	38.15_743.9946m/z
0.61031	6.37879e-08	35.75_773.2729m/z
0.02066	1.18194e-07	38.15_743.4929m/z
0.26275	3.63657e-09	38.13_709.8780m/z
0.60949	6.26861e-08	35.77_772.5215m/z
0.43466	1.0788e-07	38.09_740.8375m/z
0.25655	1.28199e-08	38.09_710.0784m/z
601278	7.47132e-08	27.88_709.6435m/z
245590	5.03255e-07	27.86_721.6434m/z
0.54891	2.66437e-07	35.83_662.9466m/z
0.60655	7.47132e-08	35.75_772.7721m/z
0.42905	3.8298e-07	38.05_885.3978m/z
0.42943	2.92605e-07	38.03_885.9988m/z
0.42469	2.31393e-07	38.03_885.1975m/z
0.42971	2.52785e-07	38.01_885.7986m/z
0.56251	1.20321e-07	35.83_663.6990m/z
0.36488	7.71093e-08	38.01_797.7383m/z
0.4716	9.39434e-07	35.83_878.2523m/z
0.44046	2.81713e-07	38.01_741.0046m/z
2.65557	1.05737e-07	27.61_779.5452m/z
0.44898	5.30571e-08	38.01_740.6703m/z
0.16675	2.10984e-08	37.97_993.1652m/z
4.18536e-05	0.000494524	3.91_910.2638m/z
7.40992e-06	0.000241166	3.91_916.7699m/z
0.5492	1.46575e-07	35.83_663.1974m/z
8.66455e-06	0.000178893	3.91_917.2716m/z
2.00693	1.63885e-08	28.46_802.0598m/z
40465.1	2.6277e-08	28.50_665.5811m/z
0.34603	2.40465e-07	38.50_903.0084m/z
1.91668	1.85402e-08	29.06_824.0728m/z
0.27713	3.73006e-08	38.46_815.7499m/z
1.91378	1.6365e-08	29.04_823.5712m/z
0.29425	1.95828e-08	38.46_815.1486m/z
4454.48	5.30571e-08	28.96_723.1891m/z
0.5733	6.32777e-08	35.65_651.9401m/z
3500.78	0.00183	3.74_904.8306m/z
0.55667	2.04861e-08	35.67_652.4416m/z
0.38334	1.38678e-07	38.34_894.4022m/z
137444	6.30242e-09	3.76_751.6178m/z
0.33457	1.48269e-08	38.34_806.7448m/z
2.03815	3.59861e-08	28.48_801.5582m/z
85547.7	1.79698e-09	3.78_739.6182m/z
0.38989	1.27839e-07	38.32_894.2033m/z
0.4019	3.64987e-08	38.32_748.5095m/z
12685.2	0.00033652	3.80_407.3510m/z
37586.4	1.41858e-09	3.80_725.6006m/z
2502.62	0.00149	3.80_932.8624m/z
0.40017	6.54035e-08	38.32_748.3422m/z
0.40909	4.29065e-07	38.32_748.0081m/z
0.41519	2.23916e-07	38.30_894.6036m/z
0.3	1.00279e-07	38.30_806.9439m/z
0.3536	1.1035e-06	38.28_894.8051m/z
0.40177	6.44953e-08	38.26_748.1751m/z
130708	8.74433e-09	3.82_723.5867m/z
2129.31	0.00272	3.78_988.9251m/z
1.04179e-06	2.39737e-07	24.85_1454.1125m/z
0.25229	7.2908e-08	37.95_992.4131m/z
0.37394	2.06318e-08	37.95_798.1392m/z
53989.6	2.94193e-06	26.52_675.5638m/z
0.46451	6.26077e-07	37.76_876.5924m/z
3212.62	0.01721	4.15_514.5188m/z
45098.5	3.42749e-10	4.15_774.5710m/z
2.1127	1.00833e-07	26.50_1102.7594m/z
4157.34	3.2647e-07	4.19_636.5191m/z
27692.2	1.33581e-10	4.19_748.5556m/z
14514.8	2.82213e-09	26.46_697.5446m/z
288547	3.67089e-08	26.46_677.5814m/z
0.46071	9.31383e-07	37.74_876.3920m/z
49269.7	2.59597e-06	4.21_1185.9618m/z
3.16846e+06	5.44773e-09	26.42_653.5809m/z
0.46143	6.47631e-07	37.76_876.9931m/z
13443.4	8.77669e-08	26.36_656.5906m/z
778653	1.20321e-07	26.36_524.3418m/z
0.0205	4.78073e-08	37.72_721.9811m/z
4.15179e+06	4.19957e-09	26.26_667.5968m/z
0.39848	5.21133e-08	37.70_789.3337m/z
153018	3.72142e-09	26.23_701.5782m/z
0.40027	4.51509e-08	37.70_789.1333m/z
0.44063	5.07688e-07	37.70_733.8334m/z
223.575	3.23989e-09	26.23_679.5970m/z
0.39158	1.86542e-07	37.68_981.6577m/z
208.864	1.28923e-09	26.09_681.6114m/z
707200	2.22673e-08	25.93_717.6093m/z
0.40041	3.8015e-08	37.66_788.9328m/z
4697.02	0.00251	4.23_486.4874m/z
0.43188	2.6374e-07	37.95_885.5982m/z
1.76957e+06	2.16196e-08	26.59_651.5657m/z
7011.82	4.51051e-05	26.63_695.5297m/z
7365.09	9.98896e-07	3.93_804.6632m/z
0.37369	2.33562e-08	37.95_797.9387m/z
2.3506	6.18623e-08	27.59_780.0468m/z
0.45156	5.10078e-07	35.83_878.5869m/z
0.0072	4.67804e-07	35.87_633.4259m/z
31345.4	3.60847e-06	3.95_642.4354m/z
0.01338	5.203e-07	35.87_633.9276m/z
0.44065	1.38035e-06	37.93_741.1717m/z
1.08848e-05	0.000119071	3.97_902.7542m/z
1.31116e-05	0.000157049	3.97_903.2559m/z
45638.2	1.25259e-09	3.99_804.6176m/z
0.2611	3.93733e-08	37.91_992.9146m/z
581033	3.27148e-08	26.61_639.5657m/z
0.28202	5.63168e-08	37.91_992.6639m/z
0.39524	2.09232e-07	37.91_797.5379m/z
0.57475	4.08829e-08	35.92_783.7786m/z
0.42101	4.67201e-07	37.89_884.9969m/z
0.57585	3.82322e-08	35.92_784.0291m/z
0.57708	6.19566e-08	35.92_784.2796m/z
82090.5	1.57085e-05	26.96_649.5501m/z
14387.2	6.71856e-06	26.94_871.4117m/z
0.48058	7.84914e-07	37.84_733.4997m/z
65139	3.67841e-07	26.85_637.5498m/z
10209	1.04395e-05	26.81_663.5652m/z
740745	6.02849e-08	26.79_625.5500m/z
224172	2.10499e-10	4.09_776.5866m/z
209574	5.41432e-07	27.08_623.5343m/z
0.4168	3.16556e-08	37.22_850.0696m/z
0.000127435	0.000756279	24.83_1454.6156m/z
1.51812e-06	1.7369e-08	24.77_1468.1279m/z
10086.4	3.70968e-09	22.01_785.6733m/z
0.46786	9.65729e-09	36.78_666.2519m/z
0.45515	3.27415e-08	36.78_666.0512m/z
365062	1.57299e-05	21.99_814.6006m/z
0.44338	3.19299e-08	36.74_828.0560m/z
0.43356	2.14821e-08	36.74_827.8053m/z
994.98	1.31017e-10	21.93_802.6019m/z
14995	0.000777998	21.93_799.6897m/z
51455.1	0.000206049	21.91_807.5567m/z
0.53468	8.19699e-08	36.74_753.3103m/z
0.45336	2.68003e-08	36.72_828.3067m/z
0.42879	7.73699e-08	36.72_827.5546m/z
0.04874	3.86212e-07	36.81_677.4524m/z
0.53508	3.9537e-07	36.72_754.1121m/z
0.43477	1.04158e-07	36.70_666.4527m/z
0.51509	8.14862e-07	36.68_937.6308m/z
1.75937e-05	5.09642e-05	21.89_1713.2180m/z
228071	5.11076e-07	21.89_792.6074m/z
59460.9	0.000125475	18.83_300.1286m/z
822.856	0.000361099	18.83_305.0838m/z
0.49129	4.67201e-07	36.68_937.3798m/z
0.53447	2.34785e-07	36.68_753.9116m/z
0.53762	2.62817e-07	36.68_753.7112m/z
18081.1	3.43798e-07	21.87_819.5570m/z
0.47912	1.33825e-06	36.66_937.1288m/z
6851.58	0.000707158	21.87_804.0159m/z
0.46542	3.04364e-08	36.72_665.8508m/z
0.48979	6.84074e-07	36.64_937.8807m/z
70570.9	5.11253e-05	22.01_800.5862m/z
20702.7	1.17804e-08	22.07_789.1705m/z
24.7617	7.67637e-09	9.85_794.5779m/z
1.81332	0.00013573	10.08_920.7025m/z
244775	5.75628e-06	22.39_830.6325m/z
2.81985	3.76454e-08	10.37_918.6915m/z
59128	6.14221e-09	10.37_1070.8788m/z
40170.4	9.71063e-08	10.43_1068.8637m/z
0.43767	4.67557e-07	36.89_948.6367m/z
1.96238e-05	1.25246e-06	10.60_811.5710m/z
0.43602	2.82525e-07	36.89_948.3861m/z
32449.1	1.65814e-07	10.68_1054.8477m/z
0.50348	1.81479e-07	36.89_762.5167m/z
92364.1	3.41612e-09	10.74_1042.8481m/z
180786	3.25524e-10	22.01_1574.1589m/z
0.45243	1.95115e-07	36.89_762.1158m/z
127170	6.47394e-06	22.26_791.5264m/z
53829.9	5.55448e-09	11.15_1026.8172m/z
859178	2.61783e-10	22.24_774.5712m/z
9419.71	0.00108	22.16_815.5237m/z
1.12745e-05	5.86114e-05	11.48_697.5602m/z
118426	8.14862e-07	22.14_809.5164m/z
60431	0.00149	22.12_795.5513m/z
11979	3.06222e-06	22.10_817.5417m/z
27347.5	8.53513e-08	12.50_780.5455m/z
1.02903e+06	8.88674e-07	22.08_793.5413m/z
1.67013e-06	0.000320853	13.97_918.7397m/z
4.08157e+06	2.61783e-10	22.08_776.5865m/z
16038.8	1.0077e-06	10.87_1028.8313m/z
0.07997	7.15428e-09	22.43_1464.0706n
0.53858	3.55869e-07	36.64_753.5108m/z
0.6223	5.97572e-07	36.27_736.5013m/z
1.4807e-05	0.00010974	21.51_772.1043m/z
1.15634e-05	0.00010598	21.51_771.6026m/z
15191.2	8.59028e-08	20.13_653.5822m/z
0.000897701	0.000276765	20.13_749.5900m/z
0.61433	3.65153e-07	36.29_736.3008m/z
7954.03	2.44746e-09	20.19_663.5659m/z
0.51343	2.56205e-08	36.29_806.2930m/z
0.58636	1.87215e-07	36.49_745.3066m/z
0.57967	6.61729e-07	36.49_745.1062m/z
0.58005	9.98896e-07	36.49_744.5050m/z
0.61514	2.88132e-07	36.31_735.8999m/z
0.52347	1.00865e-06	36.47_926.8739m/z
186996	8.74198e-09	21.51_844.6485m/z
0.53033	1.89309e-08	36.33_805.5412m/z
0.51283	1.40389e-08	36.33_805.7917m/z
0.52601	1.37461e-06	36.43_926.3729m/z
4.33107	1.79507e-07	20.50_472.3446m/z
4.46805	1.47549e-07	20.50_472.8463m/z
4.42365	7.31977e-09	20.50_926.6554m/z
0.07316	2.23916e-07	36.39_655.9407m/z
0.06278	3.14689e-07	36.39_655.4390m/z
7.28927	2.58219e-07	20.93_575.5026m/z
8.5489	6.26711e-09	20.91_746.5087n
0.51415	3.82305e-08	36.33_806.0425m/z
4.53723	9.2702e-09	20.81_748.5241n
5.47759	7.12783e-08	20.80_577.5179m/z
0.48375	3.23989e-09	36.47_657.0452m/z
235272	7.37627e-10	21.85_1590.1896m/z
352934	2.06366e-10	21.53_832.6478m/z
39233	1.87215e-07	19.95_667.5977m/z
0.40188	1.10989e-08	36.54_656.8447m/z
3.01407e+06	7.71967e-09	21.78_1591.2010m/z
2656.46	3.60847e-06	19.34_766.5675m/z
46200.9	7.35952e-08	21.78_805.2163m/z
60017.7	2.82213e-09	19.42_765.7071m/z
40513	1.94962e-07	21.76_808.6279m/z
1.65402e+06	4.26567e-12	21.74_816.6160m/z
7152.55	1.89309e-08	19.48_764.6952m/z
0.48664	2.56205e-08	36.52_817.2997m/z
52637.2	2.23555e-07	19.52_795.6451m/z
17635.8	1.04445e-06	19.56_749.6758m/z
9203.54	6.53011e-10	19.58_737.6760m/z
1.29563e+06	3.72142e-09	21.60_818.6307m/z
0.47307	8.74198e-09	36.52_816.7985m/z
0.55344	3.9248e-07	36.52_744.7054m/z
62792	9.55448e-10	19.74_709.6447m/z
76046.3	1.76118e-09	19.74_721.6447m/z
318355	2.95784e-10	21.64_830.6320m/z
45786	1.24347e-07	19.81_695.6284m/z
0.5801	1.19981e-06	36.27_915.1154m/z
9897.16	1.90684e-06	19.85_707.6292m/z
0.52368	1.17963e-06	36.51_927.1247m/z
0.52864	8.94494e-07	36.51_926.6234m/z
0.48088	1.97895e-08	36.51_817.0490m/z
112153	3.25524e-10	19.91_681.6132m/z
104311	1.79698e-09	19.91_693.6134m/z
0.48273	1.70584e-08	36.52_816.5478m/z
1542.42	1.29467e-05	3.64_329.2826m/z
0.54007	7.32203e-07	22.45_1406.0023n
5.46456e-05	5.54872e-08	9.40_733.5545m/z
0.47122	1.07173e-07	37.14_717.8042n
0.10078	2.16196e-08	5.84_839.6022m/z
0.4456	1.10594e-07	37.14_771.1217m/z
0.44208	2.64941e-07	37.14_770.9211m/z
1.85041e-05	0.00662	5.91_947.2820m/z
0.41351	1.09569e-08	37.14_683.6622m/z
0.4246	5.40139e-07	37.12_959.8943m/z
2.32501	3.27148e-08	24.34_1014.7063m/z
66168.6	9.35849e-07	24.34_849.7993m/z
2.31717	2.49482e-08	24.34_516.8717m/z
2.25569	8.85536e-09	24.34_516.3704m/z
2.34087	2.56613e-08	24.34_508.3587m/z
0.49696	7.05675e-07	36.02_892.9281m/z
2.27495	1.09569e-08	24.34_507.8570m/z
0.23423	2.26981e-07	6.19_861.5836m/z
9.38608e-05	2.17408e-05	24.26_776.6144m/z
0.52715	5.47556e-08	36.04_674.2040m/z
0.07423	9.09592e-07	6.21_839.6389m/z
0.10033	1.89952e-06	6.21_861.6206m/z
0.07537	9.93722e-06	24.20_1741.2495m/z
0.09681	2.23646e-08	6.41_805.5974m/z
0.36939	3.26853e-06	6.43_717.5596m/z
6.23636e-05	5.32482e-05	23.98_804.6472m/z
0.51032	2.8246e-07	36.04_893.2635m/z
0.45888	3.82322e-08	37.12_771.3220m/z
0.41913	3.82972e-07	37.10_959.3929m/z
0.11101	3.50633e-08	6.13_807.6119m/z
3.77423	2.82213e-09	23.81_970.6817m/z
44509.1	1.81447e-07	24.44_847.7837m/z
0.42153	8.18635e-07	37.14_959.1422m/z
2.53109e-06	5.42397e-08	24.77_756.5489m/z
0.01841	8.21898e-09	24.75_734.5675m/z
73.6389	6.34236e-06	5.27_934.8781m/z
0.40084	9.08705e-10	37.22_683.8625m/z
0.43237	5.15482e-07	37.20_960.1451m/z
0.39355	3.35517e-08	37.18_850.3209m/z
236051	2.56613e-08	24.69_819.7525m/z
0.40897	5.27784e-08	37.18_849.8198m/z
795378	8.85536e-09	24.67_807.7524m/z
0.05471	4.26567e-12	24.67_746.5667m/z
0.0501	1.17774e-08	37.18_699.4660m/z
3.2585e-06	2.80793e-09	24.65_1482.1435m/z
0.0077	1.16917e-07	24.44_1701.2070m/z
170017	3.39182e-08	24.59_833.7682m/z
4839.37	1.19283e-07	5.44_807.5585m/z
0.46556	9.93875e-08	37.16_771.5227m/z
0.2391	8.30666e-08	5.50_787.5865m/z
0.10426	9.33117e-08	5.50_827.5787m/z
5.48376e-05	1.0788e-07	5.52_692.6365m/z
225367	8.06294e-08	24.56_821.7674m/z
3094.23	3.00039e-07	5.55_788.0884m/z
0.36099	9.55448e-10	37.16_684.0631m/z
3.43791e-05	7.71093e-08	24.56_751.5912m/z
2.10456	0.000361639	24.48_1696.1748m/z
0.16762	3.16405e-08	5.61_823.6438m/z
546642	3.85864e-08	24.46_835.7837m/z
4.50458e-06	1.37746e-08	24.58_770.5645m/z
0.61573	3.67841e-07	36.27_736.1004m/z
0.44247	4.06273e-08	37.03_674.8569m/z
0.39022	5.24664e-08	36.97_838.8109m/z
25271.9	2.2848e-09	8.13_1650.4850m/z
293905	2.84445e-09	8.19_1635.4662m/z
0.29329	1.17774e-08	8.21_841.6171m/z
261567	3.13408e-10	8.23_1595.4337m/z
0.47116	5.89358e-08	36.93_762.9174m/z
238217	2.92019e-10	8.25_1535.3769m/z
0.49016	1.23465e-07	36.93_762.7171m/z
1	0.21652	8.33_1088.8905m/z
77855.9	2.61783e-10	8.33_1622.4539m/z
621215	6.13724e-10	8.40_1507.3451m/z
503831	7.72969e-10	8.40_1607.4345m/z
0.37885	1.06281e-06	36.23_684.9599m/z
147763	3.13408e-10	8.05_1563.4084m/z
0.44455	5.59545e-07	36.91_948.8874m/z
0.61409	5.70436e-07	36.25_735.6994m/z
570771	4.63628e-10	8.68_1479.3135m/z
237777	2.77711e-10	8.68_1579.4035m/z
0.50007	1.0832e-07	36.91_762.3163m/z
1	0.21652	8.77_1058.8433m/z
0.43462	4.26544e-07	36.89_949.1380m/z
1061.88	0.00762	8.87_1032.8275m/z
0.000240936	0.00033652	9.11_838.5895m/z
0.18909	3.25784e-08	9.34_823.6077m/z
2.72713e-05	2.56205e-08	9.36_715.5431m/z
0.4597	2.66851e-07	22.47_1409.0183m/z
0.4545	5.65258e-08	22.47_1395.0031m/z
1	0.21652	8.56_1060.8588m/z
0.42735	1.0768e-07	37.01_674.6564m/z
369750	8.26326e-11	8.01_1623.4636m/z
0.54607	1.87067e-08	36.14_795.2863m/z
0.64326	2.92605e-07	36.08_727.6961m/z
0.50563	3.72705e-07	36.95_850.5754m/z
0.39623	7.67637e-09	36.95_839.3136m/z
0.40896	3.60298e-08	36.95_839.0629m/z
1.78522e-05	0.000376097	23.49_816.1306m/z
0.38158	2.58886e-08	36.95_838.5621m/z
0.15377	1.43196e-06	6.93_845.5895m/z
0.12946	4.78429e-07	6.95_805.5973m/z
5994.88	2.9831e-05	7.07_822.7536m/z
5.16262e-06	0.000148743	23.44_860.7092m/z
0.39306	1.86542e-07	36.93_948.1353m/z
0.03126	8.61239e-09	7.17_841.6547m/z
1	0.21652	8.01_1116.9220m/z
0.0231	4.99067e-08	7.17_863.6362m/z
23309.7	6.8928e-06	7.34_796.5920m/z
0.07644	9.28218e-09	7.38_539.4667m/z
0.541	3.2808e-08	36.12_794.7852m/z
0.54144	1.66821e-08	36.12_795.0357m/z
0.0252	7.39882e-06	7.69_679.5505m/z
19300.7	5.78389e-06	7.69_822.7536m/z
48158.3	3.72142e-09	7.75_1679.5274m/z
194204	9.71935e-12	7.77_1651.4951m/z
3.81271	6.26861e-08	23.25_970.6813m/z
0.12957	8.74433e-09	7.89_823.6084m/z
0.11556	3.10158e-07	7.89_825.6226m/z
0.20252	7.94791e-10	7.93_839.6024m/z
0.54177	3.27148e-08	36.12_794.5346m/z
167506	2.8399e-10	3.62_1317.2590m/z
0.36163	1.17774e-08	37.89_797.3375m/z
0.6842	1.50756e-07	35.40_750.7590m/z
1.59199	1.74271e-07	31.08_911.6241m/z
0.36399	1.54518e-07	38.98_912.0143m/z
1.58225	2.17866e-07	31.08_912.1254m/z
1.54291	3.51383e-07	31.10_714.4895m/z
0.42388	4.74018e-07	38.98_999.6734m/z
34.3276	7.43528e-08	2.75_1191.1129m/z
0.22886	6.27308e-06	2.64_1498.4534m/z
1.20919	0.01268	2.66_1385.4292m/z
6352.94	0.00104	3.37_608.5235m/z
0.07581	9.09592e-07	2.66_1387.3351m/z
0.11486	1.54433e-09	2.88_908.8606m/z
9753.76	0.0005061	3.37_582.5080m/z
1.54353	3.14689e-07	31.10_714.9894m/z
4983.53	3.75603e-05	2.88_919.8475m/z
1.69733	8.30172e-08	31.44_759.8590m/z
0.27575	3.9248e-07	3.33_752.5958m/z
1.69412	8.49955e-08	31.44_760.1932m/z
8.79532e-06	9.7492e-06	2.68_1217.2055m/z
2288.33	1.57205e-05	2.90_930.8443m/z
1.35384	0.01114	2.66_1440.4808m/z
0.27591	4.80124e-08	39.08_920.4186m/z
11.2747	3.85864e-08	3.31_612.5543m/z
46464.7	6.13642e-07	2.90_890.8131m/z
38401.9	1.62772e-05	3.40_530.4768m/z
0.02426	5.54147e-08	2.66_1429.3821m/z
15.4339	3.69326e-09	3.33_584.5233m/z
6676.92	4.50998e-05	2.79_1187.0807m/z
0.06012	3.68614e-07	2.75_1063.0337m/z
0.05819	2.04234e-06	2.66_1415.3662m/z
1.45843	3.9537e-07	33.89_761.2732m/z
6.18824e-05	2.07296e-06	39.02_531.3583m/z
0.000270981	8.72085e-07	2.66_1428.3716m/z
5.41381e-05	2.79944e-06	38.93_531.0239m/z
8.19276	7.70379e-07	2.75_1219.1441m/z
11011.3	2.79259e-05	2.75_1243.1422m/z
0.32418	1.47549e-07	38.91_823.9545m/z
0.58344	1.30391e-07	35.48_848.9016m/z
0.59735	7.3235e-08	35.48_849.2368m/z
13.446	4.05554e-06	30.69_745.6045m/z
0.0567	1.02962e-06	2.62_1495.4443n
97270.2	1.70584e-08	3.46_1461.4079m/z
2.35922e-05	1.0646e-06	2.62_1541.5127m/z
20637.3	2.58187e-07	3.46_1489.4396m/z
0.04029	1.03722e-05	2.62_1499.4610m/z
1.6408	2.27847e-07	33.69_750.2668m/z
0.33385	6.18623e-08	38.83_911.6134m/z
36784.7	1.16643e-07	2.86_932.8600m/z
0.32686	1.43902e-06	39.43_1008.2793m/z
0.30299	5.53976e-09	38.83_824.3546m/z
0.06663	1.64925e-07	2.77_1020.9865m/z
0.20911	1.09569e-08	39.28_833.1606m/z
1.41911e-05	0.000203864	2.64_1137.2327m/z
5428.36	1.77582e-06	3.44_554.4769m/z
0.58816	8.05996e-08	35.32_834.2259m/z
0.05987	8.94039e-06	2.64_1467.4117n
0.24653	3.73006e-08	39.41_770.1886m/z
1.47789	0.00414	2.64_1469.5234m/z
3124.44	1.47865e-06	2.86_959.8794m/z
0.33554	8.37367e-08	38.91_912.2146m/z
2.45093	2.04861e-08	30.91_745.1838m/z
0.30022	2.62489e-07	38.91_911.8139m/z
0.08179	1.6022e-08	2.86_936.8921m/z
2.51343	3.72142e-09	30.96_745.8525m/z
2.12613	2.56855e-08	30.94_745.5182m/z
148341	2.4441e-07	3.02_780.7041m/z
1694.14	4.48835e-08	3.44_484.4230m/z
1.41868	0.00155	2.64_1427.4757m/z
4791.36	2.40867e-05	3.42_552.4621m/z
4773.97	5.86399e-08	3.29_1255.9519n
0.26871	7.46704e-08	39.24_770.5228m/z
6494.52	0.000441065	2.93_902.8131m/z
1.43126	6.0942e-07	32.72_804.5535m/z
10814.5	3.84101e-07	3.06_818.7562m/z
4420.57	9.96016e-05	3.06_876.7254m/z
0.04569	1.38678e-07	2.73_1119.0952m/z
0.09993	1.90588e-06	2.75_1035.0019m/z
0.11424	1.22555e-07	2.73_1105.0799m/z
0.10321	6.26811e-07	2.73_1131.0947m/z
5353.64	6.7851e-06	3.08_680.5792m/z
79936.5	5.28016e-07	3.00_782.7190m/z
7690.81	6.73264e-05	2.97_1654.4878m/z
82450.8	6.63246e-08	3.08_752.6729m/z
0.08243	3.71262e-07	2.73_1091.0647m/z
0.10132	8.37367e-08	2.73_1077.0487m/z
1.47049	2.18273e-06	32.59_781.0288m/z
111253	9.73825e-07	3.00_808.7351m/z
1.46893	2.27327e-06	32.59_780.5276m/z
68673.1	1.22555e-07	3.06_764.6733m/z
36680.6	3.22088e-07	3.06_736.6415m/z
80676.7	4.86369e-07	3.04_740.6731m/z
51805.6	2.87489e-07	3.02_778.6886m/z
168532	5.63168e-08	3.04_766.6887m/z
162402	1.47549e-07	3.04_768.7040m/z
18898.9	0.000282906	3.04_790.6892m/z
142944	1.68745e-07	3.04_792.7044m/z
0.67757	9.54601e-08	35.42_751.2596m/z
325623	2.41051e-08	3.04_794.7196m/z
14678.2	1.18735e-06	3.04_804.7035m/z
38176.6	7.60949e-08	3.04_818.7202m/z
15372.8	0.000539367	32.90_931.6818m/z
32562.2	8.69409e-05	3.04_846.7512m/z
0.6811	1.47549e-07	35.42_750.5087m/z
0.67845	1.0788e-07	35.42_751.0092m/z
229289	3.4132e-07	3.04_796.7347m/z
0.26671	2.49187e-06	2.86_922.8771m/z
6880.75	8.80498e-08	3.08_864.7609m/z
65595	3.87672e-07	2.97_1627.4665m/z
2.02205	1.55401e-06	34.05_1024.3648m/z
5570.16	0.00102	2.93_1710.5506m/z
0.05956	7.90647e-07	2.68_1359.3033m/z
7.0725e-05	3.1677e-07	2.75_1052.0289m/z
1.30246e-05	1.23378e-05	2.68_1331.2714m/z
0.08691	1.2002e-05	2.68_1227.2030n
71276.3	2.82525e-07	2.93_1711.5603m/z
1.68594	8.39173e-08	31.93_775.2036m/z
1.71628	1.12584e-07	31.93_774.5347m/z
24274.6	6.32136e-08	2.93_1686.5493m/z
1.53961	4.60981e-07	31.63_737.0024m/z
56722.9	2.09237e-07	2.93_1683.5290m/z
25857.1	5.64547e-07	2.93_1658.5178m/z
1.54157	3.75392e-07	31.61_736.5023m/z
1.63695	7.60412e-07	31.93_774.8692m/z
0.30321	1.2258e-07	39.22_920.6190m/z
1.53725	6.68046e-07	32.11_758.5150m/z
1.76893	0.00149	2.68_1397.4311m/z
4199.31	0.00108	2.97_1626.4570m/z
7889.86	1.57077e-05	2.95_1682.5192m/z
2.02155e-05	3.3915e-06	2.70_1303.2387m/z
1937.01	7.86677e-05	3.11_752.7099m/z
18428	5.93427e-05	32.57_415.3516m/z
56623.1	1.26694e-07	2.95_1655.4977m/z
1.53182	6.60288e-07	32.11_759.0157m/z
0.31451	7.25113e-08	3.13_736.6002m/z
1.55183	4.86369e-07	32.37_789.8787m/z
0.02297	1.95115e-07	2.70_1161.1420m/z
0.03752	5.31654e-08	2.70_1133.1102m/z
1.53821	2.5721e-07	32.37_789.5444m/z
0.10097	1.0788e-07	2.75_1049.0177m/z
1.57292	3.11958e-07	32.35_789.2100m/z
0.0223	8.64323e-06	2.70_1189.1739m/z
5.64538	5.93815e-06	33.65_994.0101m/z
0.02218	6.92174e-06	2.64_1443.3979m/z
2.72583e-05	0.000613111	2.62_1165.2645m/z
0.27282	2.94219e-07	39.73_777.6933m/z
1.7491	7.1267e-08	30.04_867.5976m/z
0.16614	4.88784e-07	2.79_978.9396m/z
0.26645	2.35723e-07	39.67_929.2244m/z
1.74648	5.60898e-08	30.04_868.0990m/z
8.22602e-06	1.70243e-08	2.81_1939.8458m/z
0.53927	1.2258e-07	35.50_848.5673m/z
1	0.21652	2.77_1242.1288m/z
0.25276	1.65814e-07	39.67_777.3591m/z
0.1162	1.01303e-07	2.84_950.9087m/z
0.30771	4.4743e-06	38.61_747.8411m/z
0.35584	1.11236e-07	38.61_755.8471m/z
0.3318	9.1758e-08	38.59_902.8086m/z
14277.3	6.9503e-05	3.54_1446.3829m/z
0.32198	1.03912e-08	38.61_815.5494m/z
2.44125e-05	0.000476985	3.54_895.2583m/z
2.23202e-05	0.00105	3.54_894.7567m/z
0.000578769	7.51861e-07	2.54_1589.6953m/z
1.50967	1.13442e-07	30.12_670.4634m/z
0.26045	5.92775e-07	39.49_929.4245m/z
3075.94	2.04462e-07	2.84_987.9105m/z
0.357	1.3147e-07	38.63_902.6079m/z
1.5106	1.01019e-07	30.12_670.9629m/z
3363.81	2.31801e-06	2.84_1048.9405m/z
1.8848	1.11705e-07	30.12_1322.8910m/z
0.35611	1.42992e-07	38.67_755.3458m/z
58648.7	1.37935e-08	3.54_1373.3219m/z
0.3209	1.16265e-08	38.59_815.3487m/z
1.85481	3.29456e-07	33.44_739.5111m/z
0.60116	8.59028e-08	35.30_834.5603m/z
0.66017	1.16695e-07	34.95_805.2092m/z
0.65655	1.46692e-07	34.95_804.8750m/z
7040.4	1.15436e-06	2.79_1188.0855m/z
0.64306	1.04652e-07	35.59_762.2663m/z
0.64115	1.05953e-07	35.59_762.0159m/z
18117.2	1.03912e-08	3.60_1460.3982m/z
21.8683	3.25524e-10	3.60_1345.2908m/z
0.69692	2.5721e-07	34.77_790.5335m/z
0.08456	1.7143e-08	2.81_964.9235m/z
0.35824	9.0346e-08	38.52_903.2089m/z
1.59024	9.96913e-07	29.54_569.7344m/z
0.63269	9.56332e-08	35.59_761.7656m/z
1.82194	2.57069e-08	29.58_845.5843m/z
2.2136	1.7748e-06	33.55_739.7617m/z
31769.1	5.30571e-08	2.81_1105.0038m/z
0.34902	9.49535e-08	38.52_903.4091m/z
0.06569	2.56613e-08	2.79_992.9546m/z
0.63389	9.80074e-08	35.57_761.5152m/z
1.80676	3.40859e-08	29.60_846.0858m/z
0.03201	2.29751e-07	39.81_560.7091m/z
16433.4	7.90647e-07	2.81_1159.0495m/z
1.50658	1.2237e-07	29.66_648.4502m/z
8203.04	4.91655e-08	3.58_664.5132m/z
1.50705	1.19283e-07	29.66_648.9499m/z
0.60255	1.96556e-07	35.30_833.8917m/z
0.3629	3.43576e-08	38.53_755.6799m/z
1.88921	1.86542e-07	29.68_1278.8646m/z
0.6223	4.24088e-07	35.12_819.2161m/z
2.39017	6.19566e-08	30.39_730.8429m/z
0.27297	5.30571e-08	39.36_770.3554m/z
0.62769	1.15634e-07	35.14_819.5504m/z
1.66255	1.44182e-07	30.53_889.6108m/z
1895.28	1.2225e-06	3.50_530.3982m/z
1.53335	2.16513e-07	30.57_692.4765m/z
1.90626	1.66557e-07	30.57_1366.9174m/z
0.44265	5.92873e-07	38.79_990.6676m/z
1.9651	9.22404e-08	30.61_715.8319m/z
0.62444	1.50756e-07	35.12_819.8845m/z
103317	1.18214e-08	3.50_1433.3782m/z
0.32909	2.77754e-07	38.79_756.0142m/z
7014.11	5.8979e-05	2.77_1216.1163m/z
8482.38	7.25931e-07	2.84_1103.9922m/z
4083.36	1.1617e-05	2.84_1075.9607m/z
1.65135	1.46761e-07	30.53_890.1122m/z
1027.41	5.05652e-05	2.84_1158.0389m/z
0.32101	8.70914e-08	38.79_912.4143m/z
2.38788	3.74475e-08	30.43_731.1770m/z
0.24744	1.83014e-08	38.79_762.8510m/z
4585.72	5.53688e-06	2.77_1215.1122m/z
1.53364	2.16629e-07	30.59_692.9762m/z
0.35965	6.68714e-08	38.67_755.5130m/z
1130.01	2.67659e-09	4.66_762.5709m/z
0.55538	1.3122e-07	35.65_652.1909m/z
1.51396	1.00037e-06	30.04_585.0784m/z
0.57495	2.26786e-06	36.25_915.8673m/z
0.11757	5.5271e-07	2.58_1623.5873m/z
0.57831	2.09056e-06	36.27_915.3661m/z
1.5925	1.47865e-06	29.54_570.0688m/z
0.09835	6.09755e-08	6.09_829.5943m/z
1.35033	3.32169e-06	33.03_818.8956m/z
0.57918	2.76331e-06	36.29_916.1181m/z
1.50575	4.67201e-07	30.04_584.4099m/z
1.5072	7.31882e-07	30.02_584.7442m/z
1.86052	3.71262e-07	29.00_555.0590m/z
0.51063	1.57886e-06	37.43_867.5868m/z
0.09784	7.66032e-07	2.68_1373.3194m/z
0.41751	1.74272e-06	22.41_1440.0674m/z
2102.92	4.44534e-09	4.85_718.5094m/z
5.52054	1.74272e-06	2.79_1016.9534m/z
0.53371	8.14862e-07	36.72_841.7708m/z
1.55269	1.40228e-07	27.53_582.9109m/z
1.55868	1.5463e-07	27.53_582.4106m/z
0.70119	3.27606e-07	34.77_789.8656m/z
1014.61	2.55389e-07	4.56_814.6010m/z
6.02291	8.27216e-08	4.60_788.5875m/z
1.34268	3.2053e-06	33.03_818.5613m/z
1.55745	1.0077e-06	29.54_570.4033m/z
0.49765	2.05513e-06	37.35_868.3877m/z
1.50521	1.30543e-07	29.18_626.4373m/z
0.39009	1.48133e-06	39.08_999.4730m/z
0.00142	4.40242e-06	7.25_862.6288m/z
0.57364	2.32759e-08	35.48_640.9336m/z
1.01868	0.18353	2.66_1413.4587m/z
2.3495	5.19567e-06	2.66_1412.4492m/z
358048	3.75678e-08	26.46_665.5813m/z
2.24436	1.83902e-06	25.53_735.5177m/z
1.75705	2.77754e-07	29.18_1234.8385m/z
0.13745	8.9803e-06	2.64_1470.4211m/z
1.50507	1.31111e-07	29.18_626.9368m/z
0.18496	1.18608e-06	39.53_770.6897m/z
0.32488	1.64791e-06	7.01_823.6074m/z
1.63242	1.60754e-07	26.50_560.3971m/z
0.16639	4.41823e-07	30.65_632.4180m/z
1.63951	1.45094e-07	26.50_560.8979m/z
0.46418	2.15723e-06	37.70_877.1934m/z
0.39896	2.60936e-06	37.70_734.0009m/z
24.4395	3.91472e-07	24.18_746.0514m/z
0.21573	1.15693e-05	35.53_700.7135m/z
0.20926	3.1863e-07	39.83_778.0276m/z
0.29338	2.82174e-07	39.45_777.5262m/z
6.99598	4.73242e-08	3.46_836.6902m/z
0.55011	3.44202e-06	37.16_858.9816m/z
1.79464	9.89908e-07	29.02_555.3936m/z
0.43394	1.12012e-06	38.67_990.8684m/z
2.00961	8.37663e-06	24.34_1712.2057m/z
0.00159	3.16556e-08	7.19_805.6325m/z
36.6907	1.63675e-08	3.00_850.7820m/z
0.41367	1.21891e-06	38.91_999.8737m/z
0.38233	8.07766e-07	37.91_1091.7332m/z
0.25709	2.94911e-07	39.32_777.8604m/z
0.14144	6.40211e-05	3.29_752.6321m/z
0.39135	7.61419e-07	39.22_1008.4785m/z
0.51157	1.49681e-06	36.49_926.1221m/z
0.58218	3.72142e-09	35.67_652.6923m/z
0.60893	3.9915e-09	35.32_629.9270m/z
0.56595	2.38935e-06	36.27_915.6167m/z
0.09652	2.53879e-08	39.06_833.3606m/z
0.38019	8.08791e-07	37.87_1091.4820m/z
61761.6	2.8231e-07	3.06_726.6571m/z
895780	3.28227e-11	22.32_760.5551m/z
1.42398	3.35581e-06	32.74_804.2198m/z
0.13264	2.09056e-06	2.64_1442.3870m/z
0.56965	2.10669e-06	36.93_850.3761m/z
0.20883	2.22344e-07	38.98_763.0176m/z
0.66013	5.68455e-07	36.10_726.8939m/z
504.774	1.18194e-07	3.00_874.7820m/z
3.535	1.68745e-07	3.48_628.5500m/z
0.70223	5.35472e-07	34.77_790.1996m/z
0.44191	1.4029e-06	36.21_685.4614m/z
0.10172	2.6374e-07	2.73_1160.1298m/z
0.32008	2.94219e-07	37.87_1102.2385m/z
0.58502	4.38793e-07	36.51_744.9060m/z
0.58803	2.73716e-08	35.48_641.4350m/z
1.35907	4.7241e-06	33.03_819.2298m/z
1.5003	3.85068e-06	33.65_750.5181m/z
0.0357	2.94314e-08	3.83_992.9561m/z
0.51154	2.39143e-07	36.04_673.9532m/z
0.39992	8.14862e-07	39.08_1008.6790m/z
0.43208	1.53677e-06	36.14_1054.0364m/z
1.52305	2.00604e-07	28.62_604.9238m/z
1.96011	6.66229e-07	31.10_1410.9430m/z
4.24018	0.000612638	7.05_878.8156m/z
64652.2	2.56205e-08	2.88_904.8287m/z
0.55214	3.10304e-06	37.12_859.3823m/z
2.02393	2.45814e-06	33.87_1009.0207m/z
0.45526	5.90407e-06	37.74_876.7923m/z
0.43805	9.98445e-09	36.76_665.6500m/z
1.52333	2.15983e-07	28.62_604.4242m/z
0.57682	1.91097e-06	36.49_832.7648m/z
0.48063	8.29101e-07	36.70_841.9709m/z
0.125	3.37277e-06	38.65_814.9484m/z
0.57985	3.76872e-08	35.48_641.1843m/z
0.29782	0.000936427	26.42_852.5712n
0.61758	2.30107e-09	35.30_630.4285m/z
2.20121	2.36276e-07	5.16_830.6486m/z
0.33194	8.92183e-06	38.32_748.6747m/z
0.38112	1.94962e-07	37.14_849.5693m/z
0.6854	2.80827e-07	34.97_804.5410m/z
1.41279e-05	2.4087e-05	34.56_589.9013m/z
2.95389	2.11259e-07	28.90_676.9819m/z
1.45173	1.14797e-06	30.51_599.4196m/z
1.44654	1.45446e-06	30.53_599.7537m/z
0.37773	1.57886e-06	37.47_1091.2317m/z
0.46503	3.51337e-06	36.21_685.2106m/z
0.65789	5.89371e-07	36.10_727.4956m/z
0.58185	1.55317e-06	36.70_841.5707m/z
1.44556	1.32605e-06	30.51_599.0856m/z
1.61127	1.70306e-05	34.22_1038.3716m/z
0.37068	9.39434e-07	38.91_999.2727m/z
0.66091	4.67804e-07	36.08_727.2951m/z
0.55722	4.80984e-06	37.08_859.1820m/z
0.46279	2.23335e-06	37.10_1069.2182m/z
0.4053	2.47415e-05	37.08_959.6430m/z
0.45975	2.08066e-06	37.03_1069.4685m/z
1.7073	2.3614e-07	28.62_1190.8124m/z
0.27661	2.16009e-06	3.37_717.5591m/z
1.75594	2.55389e-07	27.53_1146.7860m/z
1.78691e-05	1.90394e-09	20.64_796.6048m/z
299.377	7.3142e-05	2.62_1511.5704m/z
0.00162	3.16556e-08	3.80_443.2940m/z
516.542	7.52628e-08	3.04_738.6576m/z
0.49835	2.77594e-06	37.39_867.3860m/z
0.54847	3.56387e-06	37.12_858.7814m/z
0.31146	2.80993e-06	37.87_1102.4893m/z
4.0511	3.36791e-06	21.03_679.5108m/z
0.47491	1.61437e-06	38.38_982.0626m/z
0.43549	1.23434e-06	38.81_835.9000m/z
0.44487	1.20169e-06	36.10_1053.7021m/z
0.611	4.42126e-06	36.10_904.8607m/z
0.25556	1.96556e-07	2.93_880.8288m/z
1.47505	1.08795e-06	31.59_934.1386m/z
1.46673	1.04386e-06	31.59_933.6373m/z
0.48166	3.77772e-07	35.67_863.5768m/z
1.38152	1.38035e-06	31.04_614.4288m/z
0.0033	5.21133e-08	20.28_875.2066m/z
0.00273	6.37879e-08	5.50_715.5437m/z
636.573	1.5463e-07	2.95_836.7662m/z
0.61691	3.99015e-06	36.08_904.6101m/z
1.44995	1.7632e-06	34.03_772.0292m/z
1.37502	1.09255e-06	31.04_613.7614m/z
0.42524	5.32998e-06	37.06_1068.9675m/z
0.52231	1.64755e-07	37.55_725.9947m/z
0.17915	2.14509e-07	2.58_1539.5192m/z
2.63653	1.23725e-05	2.86_934.8758m/z
0.48653	2.44213e-06	38.34_981.8619m/z
0.19424	1.0884e-06	2.73_1103.0640m/z
5.57537	3.16556e-08	3.70_629.5542m/z
0.7126	2.2754e-07	35.24_739.5022m/z
69.2954	0.00307	3.78_976.9250m/z
1.18982	0.04968	2.68_1357.3958m/z
0.44013	1.30959e-06	37.37_1080.4756m/z
0.49645	5.01168e-07	37.72_733.3325m/z
0.60335	3.82305e-08	35.30_630.1777m/z
1.37241	1.62772e-05	32.97_803.0422m/z
0.40829	1.64926e-05	37.93_733.1653m/z
0.58327	2.67401e-08	35.46_641.6857m/z
0.30787	2.35383e-06	39.59_1017.0839m/z
129.629	4.98018e-05	12.39_806.5618m/z
0.4429	1.84291e-06	37.39_1080.7263m/z
0.66408	6.40287e-07	36.10_727.0946m/z
0.39198	6.24745e-08	37.45_692.0665m/z
6.29455e-05	9.52528e-07	2.54_1461.5751m/z
1.41741	1.47963e-05	22.47_1420.0083m/z
0.6048	1.4029e-06	36.95_849.9765m/z
0.43867	9.4075e-07	38.91_836.0666m/z
1.37698	1.73499e-06	31.04_614.0950m/z
1.39987	1.38035e-06	34.05_772.7816m/z
0.42998	4.64587e-07	37.30_1079.7225m/z
0.44238	1.80833e-06	37.39_1080.2250m/z
0.2964	4.63465e-06	2.73_1117.0799m/z
1.40598	1.30464e-05	34.03_772.2801m/z
0.71694	2.07998e-07	35.24_740.0027m/z
2.64361	1.35685e-07	33.55_739.0095m/z
0.00755	8.26218e-06	4.31_771.5906m/z
3.53989	4.68609e-05	2.73_1247.1750m/z
0.61454	5.74494e-06	36.06_904.3595m/z
0.15614	2.87884e-07	30.65_632.9197m/z
0.4234	1.7632e-06	37.31_1079.9744m/z
6787.33	4.58659e-10	31.34_695.4960m/z
0.17723	2.62427e-07	38.24_1003.9214m/z
0.54301	3.80038e-06	37.14_858.5806m/z
1.32631	1.41148e-05	32.72_803.8856m/z
6.67088	1.07716e-05	10.04_946.7175m/z
0.09359	4.32272e-08	7.38_467.4244m/z
2.04134	6.63059e-07	34.03_1023.6959m/z
3.49228	4.97852e-08	28.90_676.4800m/z
0.71957	3.82972e-07	35.24_739.7525m/z
1.99284	1.7748e-06	31.61_1454.9689m/z
0.59346	6.27171e-06	36.93_850.1762m/z
1.79088	4.12645e-06	29.02_555.7281m/z
0.69812	1.20904e-06	35.90_718.2892m/z
0.09718	1.90198e-06	6.46_839.6025m/z
0.42387	2.55343e-06	38.63_991.0680m/z
0.29723	3.9944e-06	5.52_805.5969m/z
0.41263	3.05551e-06	38.79_1000.0735m/z
0.50516	2.26785e-06	38.42_821.2243m/z
0.94173	0.15652	19.50_738.5358m/z
0.41366	1.49924e-06	39.18_843.4044m/z
0.23301	4.12931e-06	39.69_938.4284m/z
1.4144	1.28544e-05	34.05_772.5307m/z
1.37366	1.92209e-05	32.97_802.5408m/z
2.54064	8.14862e-07	30.43_730.5088m/z
2.20289	1.2554e-06	33.69_750.7684m/z
0.61877	8.74433e-09	35.12_619.6726m/z
0.4672	3.26853e-06	38.36_982.2625m/z
0.71835	3.77772e-07	35.24_740.2530m/z
0.62632	9.53452e-09	35.12_618.9204m/z
10.1902	8.59028e-08	29.80_723.6230m/z
0.49766	6.47648e-07	36.64_657.2460m/z
0.61224	6.0972e-06	36.08_904.1088m/z
0.39075	2.6362e-06	35.67_863.2424m/z
0.13551	1.54594e-05	28.68_753.6701m/z
0.01729	1.51513e-05	39.06_788.0213m/z
69.4571	3.73006e-08	2.73_1273.1894m/z
3.79713	0.00031444	20.50_659.3966m/z
2.57731	0.000107487	2.70_1329.2538m/z
0.5279	5.90254e-06	36.87_1057.9608m/z
299.853	0.000577483	2.75_1271.1728m/z
0.02711	1.33581e-10	22.43_1449.0482m/z
0.26741	3.84231e-06	38.75_755.1789m/z
0.32588	9.15786e-06	16.30_899.6087n
0.47726	2.51215e-06	36.91_1057.7098m/z
0.37853	2.34323e-06	39.75_850.7415m/z
0.38609	2.32253e-06	39.20_1008.8789m/z
0.63926	2.73293e-08	35.14_619.4219m/z
0.07047	4.04284e-08	6.09_828.5867m/z
80.2315	5.84247e-06	2.81_1003.9411m/z
0.39764	1.58451e-06	30.12_610.9061m/z
2.83302	0.000266368	11.42_836.6082m/z
1.29313	6.48553e-06	31.59_628.4373m/z
0.61427	8.94678e-06	36.08_905.1113m/z
2.85381	3.04033e-06	24.30_1713.7178m/z
0.17344	7.32203e-07	38.15_1003.6709m/z
0.0039	0.00761	2.60_1193.2967m/z
0.40369	5.29811e-06	39.43_843.2377m/z
0.7407	1.52201e-06	34.58_775.5242m/z
0.06838	4.20699e-06	2.60_1537.4914n
1.45549	1.84019e-05	22.47_1419.0039m/z
12.3228	9.84395e-10	20.80_771.5128m/z
1.8029	4.97975e-05	33.52_739.2602m/z
2.2069	1.30683e-05	33.61_750.0160m/z
14198.7	0.00051388	33.03_950.3182m/z
2814.21	8.66386e-07	2.84_1076.9729m/z
1.28309	2.88997e-05	33.32_833.9050m/z
9775.17	0.000589465	33.01_949.9835m/z
0.74165	1.94893e-06	34.58_775.1904m/z
1.29061	8.29483e-06	31.59_629.1038m/z
0.55982	6.47926e-06	36.62_1046.9541m/z
1.29698	7.67044e-06	31.59_628.7705m/z
0.49389	1.53374e-05	36.12_1054.3710m/z
27073	1.0788e-07	21.72_809.5717m/z
1.28121	3.48719e-05	33.30_833.2367m/z
0.41755	7.97166e-06	38.24_741.3387m/z
761.881	0.00519	3.23_819.7233m/z
0.13775	1.3753e-05	3.62_936.8938m/z
0.02621	0.000129376	3.11_679.4289m/z
1.26264	5.47006e-05	33.32_833.5709m/z
29172.6	3.40859e-08	4.78_770.5408m/z
0.13334	1.18194e-07	3.72_337.3068m/z
0.92035	0.14169	2.68_1357.2859m/z
0.37729	8.61239e-09	38.34_894.0030m/z
0.33077	9.29912e-07	37.66_1090.9810m/z
1.64036	4.54408e-05	34.22_1038.0359m/z
0.08677	8.33174e-05	7.07_925.4844m/z
4.00444	2.34074e-07	22.80_970.6805m/z
0.64614	8.64994e-06	36.72_841.3705m/z
0.16828	2.23732e-06	9.71_857.6128m/z
0.17095	2.45814e-06	2.60_1567.5382m/z
6.15523e-05	2.40648e-06	25.41_678.5058m/z
1.9224	8.06771e-06	34.01_1023.3611m/z
0.12989	6.56338e-07	38.89_824.7557m/z
2.0459	7.48272e-07	22.39_540.3534m/z
0.39341	4.8147e-06	38.73_990.4652m/z
0.33259	3.59692e-07	22.43_1464.0676m/z
0.65597	1.54007e-05	35.88_893.8538m/z
0.64455	5.31654e-08	35.12_619.1712m/z
0.29207	2.83348e-06	37.78_1102.7398m/z
2.89037	1.82917e-05	7.46_824.7689m/z
0.44181	4.23783e-06	35.63_863.9110m/z
0.59897	8.944e-06	35.77_1024.3512m/z
0.01951	0.000484153	6.95_715.5437m/z
203.393	0.09229	3.06_760.6426m/z
0.5417	1.56543e-05	36.95_1058.7129m/z
1.41209	3.03731e-06	32.05_955.6503m/z
341.014	0.09229	2.93_1709.5453m/z
0.57416	9.45668e-06	36.64_1047.7061m/z
0.7136	1.73536e-06	35.94_718.8907m/z
0.74336	4.97296e-06	34.58_775.8579m/z
1.49926	1.37974e-05	33.91_761.0227m/z
0.51236	0.000336384	2.68_1385.3184m/z
0.48488	3.99015e-06	38.91_828.7287m/z
0.65711	1.05425e-05	35.92_893.6034m/z
0.43038	3.54946e-06	39.45_843.5712m/z
2.52363	6.1397e-05	4.76_356.2784m/z
0.53217	9.08561e-06	36.85_1058.2114m/z
0.41356	3.49537e-06	37.74_876.1926m/z
0.6118	2.05821e-08	35.32_630.6791m/z
0.13492	1.61437e-06	38.17_1003.4202m/z
0.52801	1.55611e-05	36.91_1058.4622m/z
0.60145	1.46398e-05	35.73_1024.0164m/z
0.37105	1.38035e-06	30.12_610.4046m/z
1.40493	4.74867e-06	32.07_956.1516m/z
2.02283	0.00021562	20.80_582.3642m/z
0.33518	1.4997e-06	39.30_1008.0769m/z
0.37777	1.0077e-06	3.15_1210.9471m/z
0.31256	1.2001e-06	24.61_1671.1687m/z
0.56633	1.00777e-05	36.64_1047.2048m/z
1.31863	5.11253e-05	34.22_783.5374m/z
4.11085	7.11051e-06	22.47_1423.9640m/z
0.65466	8.39829e-06	35.92_893.3529m/z
2.40189	0.000363132	20.97_598.3787m/z
9.27765	7.08555e-07	2.81_988.9230m/z
0.42557	5.22629e-05	2.68_1386.3229m/z
5.60012	1.36016e-06	2.86_906.8445m/z
8616.55	2.28751e-07	4.76_803.5277m/z
0.26738	2.07929e-06	2.62_1525.4822m/z
2.67732	0.000156879	20.50_658.5090m/z
2.94029	4.13009e-06	6.93_824.7688m/z
1.30214	0.000165627	33.34_825.0552m/z
0.24825	2.06318e-08	3.13_548.5021m/z
0.32371	3.89097e-07	4.23_353.2654m/z
0.51264	4.85781e-06	38.15_973.2571m/z
0.58128	8.94039e-06	36.64_1047.4553m/z
1.76989	3.28534e-06	34.03_1024.0303m/z
1.30775	0.000118212	34.22_783.0359m/z
0.75421	1.4868e-06	34.40_760.8489m/z
1.80695	0.00451	10.97_864.6395m/z
0.09503	9.25291e-07	22.41_1479.0932m/z
0.16318	0.000307163	3.08_647.4569m/z
9142.31	0.00349	4.21_1207.9435m/z
0.10001	6.24745e-08	26.55_662.9482m/z
0.11756	0.00108	7.11_923.4689m/z
0.36163	0.000205498	3.44_768.5913m/z
0.69498	4.36258e-06	35.94_718.6902m/z
190452	7.56668e-10	4.70_748.5551m/z
0.25853	3.30932e-07	36.14_1053.3674m/z
1018.68	1.45413e-08	2.75_1217.1286m/z
0.67903	3.82305e-08	34.95_607.9138m/z
1.3625	0.00803	9.94_934.7150m/z
0.00416	1.97328e-07	7.93_715.5434m/z
0.55025	1.16889e-06	37.76_964.4517m/z
0.75915	4.343e-07	35.09_728.7460m/z
0.66398	8.03425e-08	34.95_608.4154m/z
0.00439	2.06366e-10	9.26_732.6188m/z
5676.86	5.05578e-06	5.91_915.6675m/z
3.52391	0.00272	21.19_596.3629m/z
0.000284485	0.07152	3.13_1397.1090m/z
988.741	0.004	3.08_802.6890m/z
0.2338	8.53218e-06	7.01_877.6159m/z
0.63169	1.54594e-05	35.59_1009.3411m/z
0.54961	1.74368e-05	35.94_1039.3609m/z
0.64117	1.27194e-05	35.61_1010.0099m/z
1.46051	0.00575	25.93_735.5173m/z
2.25499	2.09129e-06	32.09_1498.9940m/z
7.63346	1.15553e-06	2.90_878.8133m/z
0.75737	4.38793e-07	35.09_728.4957m/z
1.30012	0.000210296	33.34_824.5537m/z
0.45738	0.06892	3.11_734.6632m/z
1.23112	1.47963e-05	32.07_643.4459m/z
0.06183	1.74074e-05	3.54_379.3542m/z
0.000344799	9.56136e-07	7.09_733.5924m/z
0.46011	4.38639e-05	37.05_675.0574m/z
3.0959	0.00417	11.85_834.5928m/z
1.30612	8.82075e-05	34.24_783.2867m/z
1.0059e-05	0.00279	5.76_960.7957m/z
3.48244	4.50334e-05	23.74_594.4463m/z
3.07185	0.000620254	5.57_824.7686m/z
0.46784	3.17885e-05	8.66_625.5397m/z
0.25429	3.37277e-06	37.91_1101.9876m/z
0.35828	5.73809e-06	39.57_929.8255m/z
1.58028	5.11253e-05	34.22_1039.0403m/z
0.51201	2.00816e-05	36.83_718.2321m/z
0.07873	4.94716e-07	39.69_777.1924m/z
1.83448	0.0011	3.42_285.2413m/z
1.71447	1.83001e-05	23.25_620.4360m/z
1.25515	0.000248041	34.40_1053.0459m/z
1.0512	0.13878	2.64_1455.5062m/z
0.30841	6.59223e-05	2.77_1006.9705m/z
1.21653	0.000280177	34.40_794.5439m/z
1.33189	6.60983e-05	34.22_783.7882m/z
0.63644	2.21128e-05	35.77_1024.6866m/z
1.2338	2.27516e-05	32.07_643.1131m/z
5776.54	2.72513e-06	2.75_1061.0163m/z
0.16855	6.19471e-05	27.24_837.7639m/z
0.45253	6.7389e-06	36.33_1068.7138m/z
2.81172e-05	0.000383998	3.93_909.7619m/z
0.25475	6.66477e-07	39.20_930.0256m/z
0.54444	1.66946e-05	35.92_1039.0266m/z
6.77431e-05	0.00186	18.32_727.5769m/z
0.35157	5.90407e-06	39.92_1017.6845m/z
8.12981e-05	0.00117	18.26_728.0787m/z
0.7569	4.9032e-07	35.09_729.2464m/z
5.34156	5.68643e-07	3.35_558.5078m/z
0.75763	8.18635e-07	35.09_728.9961m/z
1.51954	3.32314e-05	34.22_1038.7059m/z
1.23584	2.47415e-05	32.07_643.7790m/z
0.67085	1.47645e-07	34.95_608.1647m/z
966.427	0.0019	32.09_527.1569m/z
0.03952	0.00767	2.60_1253.3569m/z
0.32618	1.49084e-07	4.13_381.2967m/z
0.54393	4.67201e-07	36.62_1046.7029m/z
2.03605	2.608e-05	22.55_1417.9941m/z
7.03972	5.71641e-07	23.62_724.0394m/z
31.9633	1.74985e-06	30.18_761.5788m/z
0.24001	1.15231e-07	38.24_1004.1728m/z
0.44693	3.08845e-06	39.34_836.2330m/z
4273.96	2.10499e-10	4.46_828.6163m/z
187344	1.86045e-08	26.13_705.6122m/z
5955.88	9.78386e-07	20.85_928.7418m/z
0.7959	0.000311896	24.67_1670.1573m/z
13688.2	1.25259e-09	20.03_679.5978m/z
0.12898	7.25002e-07	37.66_981.1561m/z
3.56513	2.95163e-05	3.50_852.7981m/z
6.34043	0.00115	7.73_909.4536m/z
0.38318	3.04985e-06	39.88_1017.4846m/z
0.58552	0.00854	2.88_894.8451m/z
0.21986	1.91388e-05	2.58_1637.6025m/z
0.73793	1.92925e-06	35.77_709.8850m/z
0.38686	4.10567e-06	39.61_1017.2840m/z
0.13131	0.000278421	37.55_861.0766m/z
0.24444	1.33433e-07	35.55_700.9642m/z
0.64386	2.22801e-05	35.61_1009.6756m/z
0.28054	0.000440555	9.38_863.5997m/z
0.01223	1.68745e-07	5.91_810.6305m/z
4.25385	2.34074e-07	33.67_995.0135m/z
158.549	1.15231e-07	20.99_926.7250m/z
234.523	0.000621503	5.57_822.7534m/z
1.23836	0.000329049	34.40_794.2933m/z
0.70145	3.35275e-05	36.54_832.5651m/z
2.71492	3.40901e-06	3.33_313.2721m/z
21.9196	1.21097e-07	12.02_808.5770m/z
0.26802	9.99145e-07	37.41_970.1490m/z
0.68464	4.97975e-05	35.92_893.1023m/z
0.5546	1.05142e-05	35.92_1038.6916m/z
0.05975	3.25784e-08	31.32_654.4311m/z
0.39884	2.01772e-06	36.21_685.7121m/z
8077.72	1.22295e-07	2.77_1189.0974m/z
1.78554	2.30907e-06	25.43_530.3718m/z
0.03158	1.15335e-05	26.57_838.5561n
0.45558	4.44064e-06	3.83_1006.9728m/z
16.0044	0.00215	19.11_383.1155m/z
2.19018	0.02185	11.71_860.6082m/z
1.20924	0.000262589	33.55_847.9121m/z
0.7812	3.46091e-06	34.40_760.5154m/z
0.00918	3.36335e-06	7.25_871.6288m/z
0.66056	3.17033e-05	36.66_841.1702m/z
1.20194	0.000241636	33.55_848.2461m/z
0.37877	1.63917e-05	38.11_740.5031m/z
9.02122	0.000240147	23.96_1310.0995m/z
225.914	2.10984e-08	3.02_848.7665m/z
1.21349	0.000220641	33.55_848.5800m/z
0.21424	5.51583e-06	6.44_444.3315m/z
0.77266	2.85641e-06	34.40_761.1823m/z
0.54343	4.57784e-05	37.33_726.6637m/z
1.2519	0.000637603	33.63_846.5670m/z
1.25767	0.000309557	34.42_794.0425m/z
0.00114	4.7045e-06	34.62_589.3996m/z
0.00103	3.99656e-05	2.64_1109.2008m/z
8966.88	5.55245e-10	21.93_1575.1699m/z
0.72029	0.00405	3.19_820.6941m/z
1.64584	1.63116e-05	33.85_1009.3553m/z
0.42342	6.93529e-06	37.24_683.4618m/z
0.12119	7.92299e-05	37.55_861.3272m/z
0.41378	7.56758e-06	39.43_843.7374m/z
306.851	2.31781e-07	2.77_1163.0807m/z
0.43695	1.54172e-05	36.87_1069.7195m/z
0.71163	4.06913e-05	35.73_882.5968m/z
70.9943	0.04696	3.85_725.5699m/z
23333.7	2.29937e-07	17.78_1206.5542m/z
0.5011	2.65863e-05	38.07_973.0571m/z
0.40259	8.06777e-07	3.70_314.1664n
1.21793	0.000476512	34.40_794.7945m/z
0.17642	2.06888e-05	27.51_796.5404m/z
1.72035	8.39988e-06	25.43_529.8701m/z
2.56268	7.71656e-08	35.44_779.3308m/z
1.18455	0.000158433	33.36_629.9374m/z
0.00868	4.15118e-08	4.98_791.6109m/z
5.98567	0.00175	23.40_1288.0868m/z
0.68598	4.96436e-07	34.75_597.1581m/z
0.19139	0.000777563	4.21_679.4167m/z
0.48202	3.4998e-06	36.31_648.4405m/z
11594	6.5848e-07	17.78_1207.0562m/z
0.60541	7.41047e-05	36.95_849.7753m/z
0.23549	1.45033e-05	36.21_744.9917m/z
9.29156	2.58268e-08	24.40_970.6799m/z
5.49554	1.05919e-05	30.91_669.5763m/z
1.31929	0.00026994	29.10_726.5246m/z
175.953	0.000320853	2.75_1233.1606m/z
0.70923	4.76964e-05	35.71_882.8473m/z
9.15823	8.21019e-06	2.86_920.8596m/z
1617.48	5.21179e-09	4.68_798.5713m/z
6.64915e-06	8.3713e-07	35.44_611.9145m/z
0.66218	2.06312e-08	34.95_608.6661m/z
0.75339	0.04021	2.73_1275.2065m/z
1.40439	0.000130004	33.07_619.1818m/z
1.52224	0.000103402	33.87_761.7752m/z
0.33789	7.01369e-05	2.64_1497.4515m/z
0.70713	1.20341e-07	34.79_597.4088m/z
704.876	0.00859	22.20_805.5437m/z
0.46564	1.84564e-05	36.33_1069.0461m/z
0.72559	8.85595e-05	35.92_718.0886m/z
0.50384	1.075e-05	38.34_973.4570m/z
8.72989	1.15553e-06	20.19_1214.5518m/z
0.000355861	7.90647e-07	4.07_359.2574m/z
0.6496	3.48042e-05	36.51_1036.1980m/z
3613.68	3.12181e-09	4.80_720.5247m/z
1318.86	0.04759	4.29_458.4560m/z
0.2131	0.000109114	37.95_701.0729m/z
3.70047	0.01381	23.44_981.8179m/z
10.5647	1.85869e-05	2.88_892.8287m/z
0.64296	3.3217e-05	36.45_1036.4486m/z
6.07435e-06	3.46948e-06	35.40_611.4128m/z
2198	9.50221e-07	2.77_1203.1102m/z
53218.2	1.0788e-07	3.04_712.6419m/z
6.28831	1.82917e-05	23.46_1274.0701m/z
0.74085	3.06222e-06	35.75_709.4839m/z
342.421	0.05651	2.79_1214.0998m/z
0.49768	8.43753e-06	38.38_821.3904m/z
6.30052	3.9613e-06	20.19_1215.0531m/z
0.71754	6.01579e-05	35.71_883.0981m/z
0.42597	5.00116e-05	36.08_674.7055m/z
3.93049	3.17683e-06	5.95_893.6858m/z
0.00236	3.0829e-08	27.14_1446.9571m/z
402.3	0.03088	4.25_962.9097m/z
0.71603	5.87461e-05	35.71_882.3463m/z
4.4373	1.0788e-07	24.20_566.4131m/z
697.23	0.0478	2.95_1653.4825m/z
6.99164	1.20884e-09	21.19_926.6549m/z
1549.48	0.02014	2.73_1300.2079m/z
1.28946	0.000322536	32.97_541.0384m/z
1.32817	3.31856e-05	32.53_977.6633m/z
0.50326	2.07701e-05	38.32_972.8570m/z
1.12437e-05	0.00224	5.80_961.2974m/z
6.83853e-06	1.0788e-07	38.52_766.0077m/z
0.0018	7.90647e-07	22.41_1478.0832m/z
0.73337	2.6362e-06	35.73_710.0855m/z
0.0071	0.000250155	2.66_1427.3758m/z
0.64248	4.1614e-05	36.52_1035.9474m/z
0.39754	2.7198e-05	36.41_696.4683m/z
4.74804	3.86212e-07	3.00_824.7658m/z
0.0536	3.64987e-08	24.28_1727.2311m/z
1.39436	0.000536743	24.38_1713.2161m/z
0.43577	0.00864	5.23_829.5938m/z
0.5106	4.8612e-06	36.33_648.2400m/z
1.17689	0.000252307	33.36_629.6867m/z
5.92053	1.07974e-08	28.30_654.4667m/z
5.03743	1.45415e-06	27.00_757.5314m/z
0.27263	5.67364e-07	2.66_1413.3511m/z
0.68743	7.77784e-05	35.42_995.0002m/z
0.49055	1.89545e-05	36.99_938.0338m/z
0.30029	5.20857e-05	36.43_696.2173m/z
1.24017	0.000717085	33.63_847.0685m/z
0.66349	2.64485e-05	36.49_1036.6994m/z
0.68852	5.74305e-05	35.42_995.3345m/z
1.32345	0.000307163	32.55_527.0317m/z
2.38685	0.00615	11.28_862.6240m/z
0.00315	5.13555e-08	3.02_978.9035m/z
3.7791	0.000203342	23.44_1274.5728m/z
1.1339e-05	4.91351e-08	23.33_1160.0875m/z
0.79523	1.18735e-06	34.91_717.9896m/z
0.70707	5.70618e-05	35.71_882.0956m/z
2.01255e-05	6.25963e-07	20.68_794.5892m/z
0.02626	1.94521e-06	5.37_400.3053m/z
3.43167	0.000279941	23.44_1275.0744m/z
0.62428	8.035e-05	36.49_1035.6962m/z
3.28423	0.000202133	23.96_1310.6015m/z
4.24786	0.00173	19.15_203.0524m/z
0.39177	0.00125	3.29_614.5696m/z
13192.4	3.25524e-10	21.99_789.5894n
0.4407	1.8303e-05	38.55_828.3949m/z
0.7502	1.3757e-05	35.71_709.6845m/z
564.386	0.02708	29.96_522.2013m/z
0.10929	0.000329049	3.50_379.3174m/z
11107.2	1.41858e-09	25.89_695.6279m/z
2.64661	4.82723e-05	33.87_1008.6854m/z
22.3706	0.000101682	31.36_695.5918m/z
0.79466	1.92441e-06	34.91_717.4893m/z
2.84604	0.000396306	23.94_1311.1031m/z
0.52339	4.07804e-05	2.60_1551.5042m/z
1.32028	4.87952e-05	32.53_978.1647m/z
3.03093	0.00122	17.59_1214.0667m/z
3.20923	6.72969e-06	32.25_724.8463m/z
0.10608	1.55401e-06	3.87_966.9328m/z
0.68031	5.32482e-05	35.42_994.6657m/z
1807.38	0.01404	2.84_1881.7639m/z
1.43704	1.38763e-05	29.40_698.4927m/z
972.012	0.01992	2.95_1681.5139m/z
1.27989	4.38639e-05	33.07_618.6801m/z
1.95826	1.59336e-05	34.48_892.8628m/z
1.36652	3.92613e-05	33.09_618.4291m/z
0.8007	4.24183e-06	34.91_718.2399m/z
0.07879	5.90997e-08	27.08_1460.9715m/z
5.94687	4.67201e-07	3.29_626.5695m/z
0.3912	4.41064e-07	21.17_600.4672m/z
1.11084	0.12866	11.69_886.6291m/z
1.14831	0.000141282	32.51_658.4543m/z
0.02225	1.78164e-08	5.61_845.6254m/z
0.77305	0.000179958	22.45_1437.0488m/z
2.43192	5.89518e-06	22.37_540.6871m/z
1.1604	0.000727507	33.32_629.4359m/z
753.627	0.00236	3.06_758.6270m/z
0.37084	1.07716e-05	38.75_991.2681m/z
0.79778	0.00144	24.46_1697.1850m/z
0.30594	2.08542e-05	37.80_872.3341m/z
19.9064	0.00155	3.46_559.4337m/z
18.9257	0.000144955	9.11_1030.8117m/z
2.73505	2.79259e-05	8.89_878.8157m/z
0.83075	0.03623	3.11_804.6627m/z
2.96854	8.80037e-06	30.04_697.6073m/z
2.06131	0.00547	24.00_1296.5857m/z
0.27258	3.73006e-08	4.68_355.2835m/z
311.942	2.90358e-08	3.00_876.7977m/z
20513.8	2.14821e-08	3.76_753.6290m/z
0.36807	2.82174e-07	2.79_1018.9705m/z
0.18119	0.000258953	3.44_615.4961m/z
3.49278	1.08281e-06	26.48_758.0334m/z
1.84901	0.00941	24.00_1297.0872m/z
952.217	0.04934	2.84_1880.7548m/z
4436.07	4.40343e-07	4.19_772.5559m/z
1.87189	0.01086	20.11_1244.5805m/z
1.994	0.00589	20.11_1245.0824m/z
0.27302	1.44535e-05	2.58_1649.6014n
3.07209	0.00145	23.38_1102.0457m/z
5.58872	1.42158e-05	34.67_915.1254m/z
0.38261	7.06323e-05	35.87_877.9179m/z
1.27892	0.000212844	32.97_541.3728m/z
1.28913	0.000305087	31.99_512.3564m/z
7.1177	1.31286e-06	33.48_979.6695m/z
1.27664	0.000352671	31.99_511.6875m/z
0.54099	4.47999e-05	37.51_955.4460m/z
0.1161	1.59703e-05	39.18_763.3503m/z
0.71303	0.000101323	36.49_832.3646m/z
1.14681	0.000176777	32.53_658.1212m/z
0.79904	2.40175e-06	34.91_717.7395m/z
0.41689	1.64631e-07	37.26_718.9911m/z
1.14882	0.000178006	32.53_657.7884m/z
0.6258	8.69389e-07	22.45_1436.0381m/z
0.23163	0.00010598	4.62_746.4836m/z
3887.41	0.00219	3.00_873.7701m/z
1049.98	0.03363	2.86_1852.7235m/z
1.35136	0.000365929	34.24_893.1104m/z
6.83675	4.02892e-06	32.23_724.5115m/z
0.67075	6.78264e-05	36.95_937.8346m/z
0.14484	3.17483e-05	3.58_337.3456m/z
3.69326	1.52091e-05	20.95_767.4858m/z
0.38115	1.0077e-06	39.00_893.8508m/z
0.26629	6.77325e-05	36.68_707.2240m/z
0.35047	0.000252307	38.67_893.8501m/z
0.52388	1.59336e-05	37.18_718.6564m/z
916.001	0.01964	3.08_862.7456m/z
0.84097	0.02118	8.25_843.6276m/z
7242.56	1.66382e-08	19.74_722.5276m/z
480.164	8.84283e-09	3.21_1214.9567m/z
7543.38	2.31393e-07	27.59_737.6746m/z
115.196	1.0788e-07	3.06_806.7198m/z
0.40343	6.85088e-05	2.75_1089.0488m/z
0.81452	1.24977e-05	34.20_745.8403m/z
1.29927	0.000241014	32.95_541.7071m/z
3.23844	3.24756e-06	24.32_1712.7123m/z
3.63085	0.000444566	20.83_769.4980m/z
8.97109	3.66449e-05	17.76_1170.5252m/z
1.46976	0.000120434	8.40_824.7687m/z
0.76567	0.000117569	35.53_871.5902m/z
0.27781	1.95699e-05	37.57_1090.7305m/z
5.86631	1.03854e-06	2.66_1383.4163m/z
0.81693	1.00316e-05	34.20_746.1735m/z
0.00839	5.90254e-06	5.02_843.6098m/z
0.76388	0.000146563	35.57_871.8408m/z
0.54853	7.64844e-05	37.86_964.2525m/z
0.70264	1.45229e-06	34.75_596.9071m/z
0.41721	8.9263e-05	39.36_843.9036m/z
0.40489	2.00969e-05	39.02_835.7328m/z
0.50388	1.21365e-05	37.74_725.8276m/z
0.76158	0.000105085	35.55_871.0891m/z
0.76478	2.43438e-05	35.75_709.2832m/z
7.07122	5.66011e-05	17.74_1171.0268m/z
10.5031	6.98553e-07	33.46_979.3345m/z
13.2079	1.00037e-06	33.46_980.3381m/z
1.33384	0.01129	24.46_1697.6873m/z
0.51949	2.4029e-05	37.82_964.6512m/z
1.245	0.000390538	33.09_618.9309m/z
1.72024	0.04136	3.62_638.4979m/z
0.13974	1.22298e-06	25.78_550.6274m/z
0.65383	0.15159	10.56_897.6268m/z
1.48847	0.000776684	27.33_1430.9250m/z
0.4498	2.24462e-05	38.81_836.3990m/z
0.4886	3.80982e-05	38.05_973.6564m/z
0.75716	0.000104292	36.33_823.7597m/z
1.38392	0.000306361	32.55_526.6974m/z
1.25895	0.000309984	32.55_526.3629m/z
6.51919	9.75432e-05	23.36_1288.5885m/z
1.76705	0.000125405	22.45_1404.9943m/z
6.44047	8.79223e-05	23.36_1289.0900m/z
354.395	3.76872e-08	12.45_838.6034m/z
0.86684	0.2023	2.81_1909.7963m/z
1.13789	0.00216	33.79_862.9217m/z
0.77084	0.000179674	35.55_872.0914m/z
0.19713	0.000419137	3.76_321.2392m/z
2.81423	0.00251	3.42_311.2566m/z
1.1412	0.00181	33.79_862.5875m/z
1.26252	0.00191	34.58_1068.0567m/z
0.76637	0.000150715	35.55_871.3397m/z
1.11572	0.000724299	33.57_640.4424m/z
0.43817	0.000554092	36.33_1068.3775m/z
13372.2	2.7791e-11	22.22_786.5709m/z
4.46783	0.00045406	23.89_996.1588m/z
1.13942	0.00217	33.77_863.2556m/z
6143.75	4.02639e-07	25.76_733.6430m/z
0.69633	2.67049e-06	34.77_597.6596m/z
0.36836	2.25437e-08	3.80_950.9102m/z
0.47561	5.76881e-05	38.77_828.8949m/z
0.41389	0.000121322	36.37_648.6412m/z
0.73245	0.000179252	35.24_979.9905m/z
1.14731	0.0042	34.56_805.2996m/z
5.0046e-05	0.000734382	23.59_802.1150m/z
4.58435e-05	0.00132	31.93_1041.8076m/z
2.06893	6.28623e-06	20.95_549.4867m/z
4.16354	6.01579e-05	21.29_570.3476m/z
2.87577e-05	0.00137	30.30_986.7751m/z
5.05352e-05	0.00146	31.95_1042.0583m/z
54.4417	6.56821e-05	33.95_745.6040m/z
0.31262	0.000154962	39.10_762.6837m/z
1.34363	0.000180573	32.01_512.0221m/z
2.35949e-05	0.00103	30.85_1016.0488m/z
1.22542	0.00399	34.58_1067.7221m/z
0.72131	0.000276145	36.27_1025.1913m/z
2.59278e-05	0.00102	30.53_997.7815m/z
3.6892e-05	0.000984283	30.89_1009.0387m/z
0.81517	3.40836e-05	34.20_746.5067m/z
1.12861	0.0044	34.56_805.0492m/z
0.85599	0.01073	24.77_1669.1534m/z
1.15616	0.00868	33.91_869.0810m/z
1.15227	0.00188	33.32_630.1883m/z
0.74026	0.000179674	35.24_980.3248m/z
0.01591	0.00312	2.60_1353.4057m/z
0.31194	2.7142e-05	39.94_784.8642m/z
1.1136	0.00793	34.56_805.8012m/z
3.28006e-05	0.00108	31.34_1020.0456m/z
4.88746	9.23382e-05	20.09_1244.0788m/z
1.09475	0.0034	33.57_640.9439m/z
0.74191	0.0286	6.44_825.6237m/z
3.47454e-05	0.00109	31.34_1019.7948m/z
1.24939	0.00128	33.34_556.3824m/z
0.36217	9.29532e-06	39.10_1026.1865m/z
0.13041	2.10669e-06	3.62_383.2027m/z
6.74801e-05	0.000734635	30.85_1015.7972m/z
1332.73	0.09229	21.89_1368.3427m/z
5.7108e-05	0.00155	25.72_1031.5102m/z
0.00426	7.71967e-09	7.17_823.6444m/z
2.92919e-05	0.00117	29.88_983.0283m/z
55.3655	1.90171e-06	2.81_1078.9879m/z
0.51378	4.9604e-05	37.53_955.8453m/z
2.56378e-05	0.00131	29.90_982.7777m/z
2.28775e-05	4.1792e-07	25.20_695.5299m/z
3.36138	0.000476817	23.81_997.1619m/z
33.0635	2.36532e-07	23.51_972.8074m/z
15041.3	3.41612e-09	26.09_693.6124m/z
0.07382	3.84237e-06	9.69_886.6313m/z
0.10437	1.02028e-07	4.80_909.8657m/z
1.10812	0.000487814	33.57_641.1947m/z
1.14775	0.01509	33.91_868.5793m/z
0.50999	0.000518922	26.50_752.5139m/z
0.71218	0.000214197	36.25_1025.4416m/z
0.08011	1.0077e-06	27.72_809.7328m/z
1.98115	5.3931e-06	28.58_595.9101m/z
0.7348	3.85068e-06	34.58_586.1515m/z
0.40255	0.000189311	3.48_1192.8018m/z
2.79766	0.0014	23.81_996.4933m/z
7.42929e-05	0.000918476	3.33_680.6901m/z
0.31823	3.64314e-06	38.11_893.8021m/z
2.59988	2.72901e-06	33.83_1009.6895m/z
0.79491	1.3757e-05	35.57_701.0797m/z
2.41663	0.01656	20.85_624.3944m/z
3.56831e-05	5.10083e-08	2.54_1489.6064m/z
1.36121	0.00341	27.26_1437.8944m/z
0.000208855	1.97206e-06	6.11_711.3382m/z
2.08764	7.73504e-05	3.78_716.6177m/z
0.62053	1.81338e-05	36.95_711.6526m/z
1.69562	0.000876863	29.40_698.9948m/z
0.6723	0.000291659	21.01_576.4100m/z
0.5606	3.53561e-05	36.99_711.4861m/z
1.81093	0.000298969	27.41_1431.9281m/z
2.51256	0.00181	23.94_996.8275m/z
0.000112702	0.00132	28.94_949.5062m/z
0.50364	0.02252	5.21_807.6124m/z
0.7264	2.62305e-05	34.60_586.4024m/z
1.87277	3.34929e-05	28.58_596.4117m/z
1.21649	0.00278	33.34_556.0481m/z
0.79691	4.3814e-05	35.59_700.8791m/z
1.21823	0.00291	33.32_555.7137m/z
0.77736	0.000274619	36.29_823.5592m/z
2.15651	0.00933	23.85_987.1502m/z
0.94604	0.14897	6.44_826.2485m/z
0.46717	6.74757e-05	3.74_977.7708m/z
2.08551	0.01133	23.85_987.4843m/z
0.70569	2.06051e-05	34.60_585.9006m/z
0.000236246	2.47733e-08	24.75_593.5483m/z
1.25278	0.000242273	32.90_999.6764m/z
9.83736	7.68751e-05	9.75_948.7334m/z
0.61753	2.80547e-05	4.37_329.0044m/z
1.20994	0.00161	34.38_1053.3814m/z
0.74966	0.000260057	35.26_980.6595m/z
1.38471	0.00287	29.08_727.0263m/z
0.20147	0.000376385	4.19_353.3018m/z
1.16634	0.00692	34.40_1053.7158m/z
12038.4	0.02567	4.44_1122.9086m/z
2.9961	0.000350782	31.32_737.6356m/z
0.12612	9.67769e-06	38.07_1101.7378m/z
0.59883	1.16353e-05	37.41_806.3820m/z
2.66628	7.1928e-05	2.77_1032.9848m/z
0.21029	2.08191e-05	4.33_360.1585m/z
0.29933	8.53283e-05	5.52_859.6050m/z
0.00801	8.95516e-05	4.29_773.6001m/z
0.4063	0.000116764	47.12_723.5077m/z
0.76486	0.000232891	36.33_823.3583m/z
0.01059	5.21133e-08	5.00_719.5688m/z
4.4325e-05	0.00434	30.71_1044.8227m/z
364.081	4.24431e-08	2.81_1133.0328m/z
4.60564	2.74554e-07	3.97_638.3367m/z
535.22	1.07896e-06	3.52_584.5029m/z
0.86827	0.10005	10.35_906.6862m/z
3.8045	0.000140046	31.12_691.5590m/z
0.44058	8.40662e-07	20.70_593.5492m/z
13.4668	7.0329e-07	5.37_582.3646m/z
1.74598	0.000124147	3.33_586.5389m/z
1.25988	0.00331	34.54_1067.3869m/z
10.2694	4.67541e-07	2.66_1453.4929m/z
1.5268	0.00559	29.06_549.3839m/z
2.19951	0.00757	20.99_603.3341m/z
0.00273	2.92727e-05	6.25_840.2798m/z
0.50709	6.59375e-05	37.30_946.8403m/z
2.32536e-05	0.00186	31.20_1026.8050m/z
2.78882	0.000607496	33.30_739.6541m/z
0.55408	3.65326e-06	3.39_699.5938m/z
0.26606	0.000407222	3.21_742.4931m/z
2.67496	0.00016236	2.84_948.8912m/z
0.53185	0.000204185	37.93_964.0505m/z
0.04212	2.57495e-06	2.64_1457.4139m/z
11.6604	2.9343e-05	3.08_734.6267m/z
0.8069	6.69402e-05	35.57_700.6788m/z
1.25028	0.000311084	32.90_1000.1778m/z
0.05134	0.00102	32.65_956.9357m/z
0.72013	0.000322324	36.60_832.1642m/z
1.99235	0.000713371	33.46_717.2452m/z
1.20554	0.00561	34.58_1068.3911m/z
2.29464	0.000407826	29.12_739.6542m/z
0.61079	5.7699e-05	4.37_327.0074m/z
7.64864e-05	0.00137	28.40_1153.2697m/z
0.76132	0.000305087	36.10_1014.1847m/z
0.16723	5.09642e-05	37.84_860.5761m/z
0.46571	5.64973e-06	3.54_324.2526m/z
5776.9	0.05072	21.59_1424.4053m/z
330.475	2.82733e-06	30.79_721.6069m/z
3.56535	0.000319992	22.37_540.0240m/z
0.000803425	0.000412039	23.46_815.6291m/z
0.00273	4.59241e-06	2.60_1597.5721m/z
1054.1	1.95828e-08	3.04_820.7352m/z
2.04152	0.01519	10.97_869.5946m/z
1.05988	0.00611	33.79_651.6998m/z
108.3	1.0788e-07	2.81_1131.0190m/z
0.49146	6.72593e-05	38.52_821.5567m/z
0.84126	3.35568e-05	34.73_706.7330m/z
0.16061	0.00034878	5.65_825.6531m/z
1143.1	4.58659e-10	21.78_804.6174m/z
5.18577e-05	6.02179e-08	2.54_1517.6380m/z
0.000106663	4.24368e-06	23.72_832.6780m/z
1.20444	0.01588	34.14_890.5927m/z
1.91298	7.77784e-05	2.68_1369.3988m/z
1.09551	0.01333	34.71_816.0560m/z
0.60315	0.00014152	37.28_946.6403m/z
1.10327	0.00279	33.55_640.6932m/z
0.30355	0.000808813	3.89_293.2082m/z
7.20284e-05	0.00111	30.89_1008.7878m/z
445.903	3.85068e-06	21.76_593.5475m/z
0.00479	2.16079e-06	20.81_576.2756m/z
5.03981	0.00107	19.32_565.2415m/z
0.84543	4.68609e-05	34.73_706.9831m/z
0.84931	0.11615	5.63_909.8658m/z
23351.8	0.02792	21.66_1396.3740m/z
0.51196	5.09642e-05	3.15_726.6942m/z
1.05094	0.02253	33.81_652.2011m/z
1.07189	0.02451	34.75_816.8079m/z
3774.1	0.05337	22.08_1326.2941m/z
0.64182	0.0012	35.12_1220.3092m/z
5.85496	0.000440497	3.33_788.6359m/z
0.84209	6.73264e-05	34.73_706.4827m/z
0.21746	0.000193672	4.07_299.1610m/z
0.00974	0.00245	6.97_711.6125m/z
0.84655	4.12665e-05	34.73_707.2334m/z
0.56236	3.82972e-07	3.54_418.3103n
0.46895	0.00413	28.76_677.4519m/z
0.78059	0.000303064	35.09_965.6493m/z
0.77701	0.000588132	36.12_1014.6858m/z
0.77113	0.000403184	35.09_965.3151m/z
0.77575	0.000440024	35.09_965.9835m/z
0.00347	1.49943e-09	2.86_1883.7832m/z
0.92473	0.13044	6.05_647.5205m/z
0.40935	3.50068e-06	22.43_1463.0639m/z
63.6812	6.60983e-05	9.36_806.0986m/z
0.000140493	0.00392	28.54_1113.5628m/z
2171.69	3.44792e-11	22.05_788.5864m/z
5958.12	1.68233e-09	25.76_721.6433m/z
0.26052	5.08861e-05	3.23_723.5077m/z
0.45054	4.12877e-06	3.31_586.4365m/z
1.10489	0.03455	34.14_891.0945m/z
1.05031	0.0212	33.79_651.4491m/z
0.30482	0.000162867	2.64_1469.4193m/z
1574.55	2.56855e-08	2.79_1161.0656m/z
0.64194	0.000611252	9.03_488.3578m/z
0.00513	0.00694	2.60_1225.3246m/z
0.000471572	1.16383e-09	24.56_748.5828m/z
34.1416	1.11331e-08	33.24_964.9944m/z
0.76519	0.07936	8.68_665.5318m/z
0.75569	0.000365929	36.27_1024.9406m/z
0.00142	5.33632e-08	3.64_391.3198m/z
0.33354	5.2578e-05	9.50_474.2895n
6.96165e-06	2.79824e-06	22.43_1477.0786m/z
0.85235	2.23971e-05	33.99_731.4981m/z
0.45904	0.000462623	28.80_548.3266m/z
0.000117012	4.59278e-07	22.12_548.3784m/z
50057.6	1.95861e-06	3.08_862.7823m/z
1.17169	0.00188	33.48_750.1856m/z
3.94948	1.06706e-05	22.82_494.8587m/z
0.00020105	2.66437e-07	2.62_1237.3219m/z
1.25839	0.00122	8.31_692.7636m/z
0.44125	0.000134233	5.25_379.2444m/z
0.81858	0.000607247	35.40_860.5837m/z
0.14065	0.000926401	3.04_758.2196m/z
0.48828	0.000134233	37.82_964.8499m/z
0.00651	4.32256e-07	5.00_771.5915m/z
0.01455	4.51509e-08	5.04_803.5810m/z
0.03812	1.60822e-05	7.40_579.4591m/z
0.71614	0.00131	34.95_1198.2959m/z
0.52787	5.64953e-05	13.89_818.9041m/z
0.59444	0.000392689	37.55_955.2461m/z
137.758	1.48269e-08	3.27_577.5165m/z
0.40247	0.00311	35.42_674.2047m/z
0.39276	6.01579e-05	3.48_323.3301m/z
0.77889	0.11261	20.38_750.5539m/z
1.06009	0.00803	32.90_673.1299m/z
0.8299	0.02619	6.46_847.6046m/z
475.688	1.20321e-07	2.79_1135.0487m/z
0.78657	0.05862	6.39_850.6144m/z
2.39356e-05	6.46664e-09	24.40_762.5984m/z
0.8539	2.7142e-05	33.99_731.1651m/z
0.49394	8.63974e-05	3.23_662.4444n
0.65805	0.00236	35.14_1219.8073m/z
0.81642	0.000478145	35.40_860.0824m/z
3.31074e-05	1.67271e-06	2.60_1569.5431m/z
0.81749	0.000839433	35.40_860.3331m/z
0.76143	0.000468477	36.08_1013.9337m/z
0.02163	5.23788e-06	8.40_854.5898n
0.77584	0.000940133	36.14_1014.4354m/z
1.06156	0.00709	32.91_672.7967m/z
1.05632	0.01458	33.79_651.9504m/z
1.21051	0.01515	7.27_386.1725n
65.673	6.477e-08	41.43_537.4395m/z
3.0123	3.89741e-06	10.54_863.5984m/z
1.43431	0.00116	7.27_1066.6527m/z
1.15953	0.01513	33.63_570.7233m/z
2.3179	0.000241636	35.24_770.9274m/z
191.94	0.02246	7.42_795.6450m/z
0.85758	1.97082e-05	33.99_731.8312m/z
0.85761	0.08766	20.66_626.4102m/z
0.53635	0.00122	3.50_1210.8119m/z
0.29048	5.81735e-05	3.25_1347.8754m/z
0.022	2.4424e-07	2.62_1526.4830m/z
1.39378	0.1509	2.81_1937.8272m/z
0.2783	9.99468e-06	36.56_1083.3875m/z
0.93858	0.06336	22.57_1391.9790m/z
1.0676	0.03923	34.75_816.5573m/z
4.41867	0.00667	37.41_364.1207m/z
7.33076	0.0026	21.07_268.1035m/z
0.48974	0.000150037	37.68_956.0444m/z
2.46627	0.000254009	20.21_1200.0344m/z
123.125	9.13571e-05	31.69_641.5446m/z
0.72576	0.0014	34.97_1197.7941m/z
1.08447	0.01598	33.99_877.9310m/z
0.45437	0.00413	35.30_1242.3225m/z
0.000512257	0.000215662	26.36_865.7956m/z
0.58544	5.29414e-06	4.13_358.3075n
0.26482	2.44274e-05	28.12_1460.8812m/z
0.81518	0.000903557	35.40_860.8343m/z
251.764	1.14635e-08	20.07_665.5821m/z
0.81642	0.000611691	35.40_861.0849m/z
1.06234	0.00783	32.91_672.4636m/z
1.89907	0.000472827	35.42_780.1336m/z
1.80682	0.00131	2.81_976.9228m/z
1.58329	3.27181e-05	6.85_542.3602m/z
0.63377	0.02742	2.60_1452.4435m/z
1.45264	5.04226e-05	34.95_665.8586m/z
0.00566	0.00169	28.98_942.9990m/z
0.0366	0.00339	28.12_1098.8873m/z
0.00714	0.00159	29.00_942.7486m/z
1.07833	0.02233	33.99_877.5970m/z
4.70439	0.000600645	17.70_1200.0513m/z
0.50605	1.92209e-05	2.75_1075.0325m/z
0.38787	0.000288671	21.21_267.0421m/z
0.4321	0.000206049	39.30_836.5645m/z
1.05942	0.05382	34.73_816.3066m/z
0.29357	1.45033e-05	4.76_314.2683m/z
0.59162	1.17106e-05	4.13_341.3042m/z
0.4496	0.00122	3.40_1194.8162m/z
113.142	9.73522e-07	3.35_836.7650m/z
0.47622	2.43645e-05	3.60_420.2954m/z
0.73181	0.000242139	34.38_575.3958m/z
3.7919	4.37753e-05	32.57_790.9905m/z
6.21817e-05	0.0022	27.92_1137.9283m/z
1.77522	0.000341882	34.85_926.1317m/z
1.17046	0.01495	34.73_1082.3976m/z
1.55595	0.000777998	3.66_347.2934m/z
1491.78	7.82863e-09	2.75_1245.1593m/z
0.91618	0.14032	2.68_1226.1909n
1108.01	1.49943e-09	25.58_723.6588m/z
0.36366	2.36006e-06	21.33_272.1851m/z
3.89491	1.32543e-05	22.80_494.3570m/z
0.57231	0.00125	3.19_2005.3703m/z
252.638	7.5719e-10	17.61_882.6292m/z
0.48601	1.24e-05	3.54_305.2106m/z
0.63048	0.000559337	34.38_575.6464m/z
0.70107	5.11269e-05	34.40_575.1450m/z
0.59216	0.000396437	3.87_1006.6605m/z
0.37887	0.00982	3.23_642.6010m/z
10.1391	0.01523	3.52_962.9088m/z
0.75598	0.00046004	34.58_586.6528m/z
1.87401	0.0016	32.27_725.1810m/z
140.883	2.16978e-07	33.67_761.5764m/z
0.04671	2.17419e-05	2.81_1910.8023m/z
2.63132	8.85595e-05	27.74_722.5262m/z
0.59646	0.000122682	4.21_330.2762n
0.000100304	0.00424	27.96_1128.5852m/z
1.08412	0.01947	33.99_877.2628m/z
0.00631	1.38035e-06	6.21_731.5749m/z
1.17272	0.00231	33.20_1022.1909m/z
0.08746	0.00205	28.68_633.9453m/z
0.07066	0.00148	28.68_633.4433m/z
0.48468	0.000371652	5.08_786.6080m/z
0.45138	1.91875e-05	5.08_407.2760m/z
0.13583	5.01168e-07	22.24_658.5089m/z
64.477	3.64556e-06	3.44_768.7052m/z
2.31642	0.000158917	31.12_724.9513m/z
4.48185e-05	0.00108	29.40_953.7548m/z
5.24012e-05	0.000989499	29.40_954.0054m/z
3.93375e-05	0.00108	29.56_965.0125m/z
3.46478e-05	0.00108	29.56_964.7619m/z
0.27048	0.00144	3.40_391.2831m/z
4.5032	0.000454591	24.02_1296.0836m/z
1794.76	2.35409e-07	3.64_329.3402m/z
0.51307	0.0049	35.32_1242.8243m/z
0.27345	0.000496003	4.11_359.2181m/z
2.60252e-05	0.00125	30.43_1005.0421m/z
0.75787	0.01428	10.08_818.9043m/z
2.54226	0.02245	11.21_888.6395m/z
0.46877	7.25826e-06	20.50_290.2683m/z
0.85124	0.000204612	35.42_691.8733m/z
0.05919	0.00295	4.37_360.3227m/z
3.26602	0.000533223	27.41_1433.4410m/z
1.17905	0.000554092	31.16_497.3464m/z
0.40792	0.00237	3.60_425.2893m/z
0.005	4.97618e-05	5.67_821.5922m/z
0.57823	0.000326368	3.68_978.6638m/z
55.8348	5.15176e-08	34.69_914.8744m/z
1.27208	0.01113	27.29_1432.9402m/z
0.67601	0.01778	22.45_1462.0557m/z
1.31145	0.00117	35.42_779.7328m/z
1.04424	0.14074	6.83_562.3362m/z
80.2874	1.39431e-08	26.26_723.5593m/z
0.01215	1.13908e-08	2.86_1827.7205m/z
0.84414	0.000916235	35.22_849.5762m/z
0.46803	0.000108808	4.21_329.1529m/z
0.000173454	5.62782e-09	22.18_250.0793m/z
0.84942	0.00174	35.94_806.1483m/z
0.00163	7.21981e-05	7.81_911.4692m/z
0.00236	4.40343e-07	25.23_551.5023m/z
1.16111	0.0036	33.20_1021.6896m/z
130.352	0.000231704	3.39_556.4923m/z
1.20493	0.000774879	6.83_540.3544m/z
1.17994	0.03215	34.36_912.6050m/z
0.35833	0.00169	3.56_699.6855m/z
0.29728	0.000125405	3.50_323.2936m/z
0.5188	0.00020477	31.26_430.3884m/z
1.14518	0.01564	34.73_1082.7322m/z
1.18695	0.02299	34.36_913.1067m/z
0.84028	0.000108808	35.42_692.0739m/z
0.44309	0.000667267	2.58_1578.5257n
4.86267e-05	0.00257	29.44_1000.7957m/z
0.48567	0.000365929	38.46_821.7227m/z
2.39157	0.00094859	29.76_737.6384m/z
1.98576	6.08408e-05	27.18_707.2202m/z
0.00101	1.28199e-08	24.92_742.5334m/z
0.50307	0.000750846	3.60_307.3353m/z
0.0022	8.64618e-06	5.97_877.6518m/z
1.29774	0.000357804	34.93_937.3871m/z
2.65172	0.000299087	35.28_770.7267m/z
0.64438	0.0011	3.72_629.6433m/z
2.08835	0.000513794	30.57_647.7937m/z
0.36546	0.0003158	39.73_806.8790m/z
1.10879	0.03874	33.63_571.0576m/z
2.50426	6.80695e-06	6.85_540.6876m/z
0.000162347	1.00037e-06	25.57_664.4904m/z
0.83215	0.0009032	35.57_701.2803m/z
5.0813	0.00093276	17.15_220.1175m/z
91.2773	3.59179e-09	19.95_882.6295m/z
0.60464	0.000182381	20.70_782.5894m/z
0.78139	0.00093276	36.29_824.3606m/z
0.01785	4.40637e-10	7.13_844.6637m/z
1.05147	0.12244	2.81_962.9075m/z
0.67265	0.01286	5.00_229.1407m/z
0.11625	4.97975e-05	22.34_722.5248m/z
0.3833	0.000178613	2.58_1595.5576m/z
1.40055	0.00424	33.65_849.0750m/z
0.61165	0.000369037	3.74_297.3145m/z
1.01991	0.10595	33.99_662.4558m/z
748.182	4.26567e-12	4.56_826.6009m/z
3.73526	0.00615	8.23_878.8159m/z
5.42275	0.000100747	32.13_691.4841m/z
0.45261	0.000256822	39.96_865.4182m/z
0.75529	0.00901	2.95_852.7970m/z
2.21374	0.0162	11.36_841.5636m/z
1.00008	0.21639	34.01_662.9570m/z
0.6667	0.00806	3.52_852.6484m/z
0.64324	0.000198437	4.21_313.2729m/z
0.81592	0.000766916	34.91_950.6396m/z
0.00132	0.00231	28.64_1235.9783m/z
61.4368	1.16e-07	2.75_1259.1745m/z
0.12908	0.00446	3.15_650.4665m/z
1.36286	0.00213	35.48_779.9331m/z
79.9859	0.000217891	4.76_639.3199m/z
0.86239	0.07054	3.35_836.6532m/z
0.00814	2.23916e-07	2.77_1023.9977m/z
1.80406	0.00092713	34.81_926.3819m/z
1.53278	0.000845016	35.73_796.9415m/z
0.85443	0.10607	6.44_828.6324m/z
0.38504	5.69927e-05	3.50_358.3668m/z
0.72207	0.000433544	20.76_750.5367n
0.46657	0.000452592	39.14_829.0611m/z
0.5876	0.0001628	3.58_295.2989m/z
0.49801	0.000606464	37.86_806.8819m/z
1.34307	0.01047	35.42_969.6564m/z
0.22708	0.00532	8.33_855.6345m/z
0.00306	5.26843e-06	5.97_855.6701m/z
1.33749	0.0026	35.46_779.5322m/z
1.48212	0.01097	19.79_710.5044m/z
0.09826	0.00378	7.25_877.5782m/z
0.10116	3.23641e-07	5.61_805.6316m/z
1.15934	0.03009	34.73_1082.0624m/z
0.75889	0.00166	34.79_1176.2827m/z
3.31175	0.000359771	9.38_1002.7794m/z
3.14418	0.000122191	4.09_1291.1307m/z
1.17875	0.000986528	31.14_497.0120m/z
0.48247	0.000136963	3.37_462.4139m/z
0.34098	0.00045206	38.17_807.0460m/z
1.00633	0.17895	33.99_662.7064m/z
0.50422	0.000146563	31.44_402.3571m/z
0.002	5.27268e-08	22.43_1452.0667m/z
0.02158	1.01019e-07	5.93_831.6079m/z
0.01883	0.00195	28.42_1152.6033m/z
51.1739	0.000951564	33.67_1042.5794m/z
0.03086	4.3642e-05	4.42_648.5191m/z
0.18982	0.000574495	26.09_344.2271m/z
0.76098	0.00257	34.77_1175.7811m/z
1.75721	0.00113	34.97_665.2562m/z
0.01777	0.00129	28.42_1152.9377m/z
1.17312	0.00291	34.95_665.6580m/z
1.10671	0.02034	34.97_937.1381m/z
1.10587	0.04544	33.63_570.3891m/z
53.7039	5.86399e-08	2.84_960.8916m/z
0.0185	0.0096	4.58_304.2605m/z
3.09015	0.000176558	4.29_312.2525m/z
4.23853	0.05284	2.86_1853.7330m/z
1.38893	0.01874	5.80_540.4464m/z
1.1173	0.03137	34.73_1083.0664m/z
0.00668	0.00149	28.94_1118.8948m/z
0.37856	6.46687e-06	20.56_556.4414m/z
0.00285	0.000795281	24.14_837.6413m/z
0.58041	0.000262859	3.56_312.3019n
0.000717189	0.000664589	24.12_838.1427m/z
1.37777	0.00821	20.76_780.5736m/z
0.88276	0.000580291	34.56_695.4760m/z
3.42682	0.000101333	4.09_1290.6288m/z
0.10624	0.00193	27.92_611.4304m/z
0.82228	0.00122	34.91_950.9738m/z
0.4669	0.000241636	39.85_865.5849m/z
9.26974	0.00594	2.88_1823.6864m/z
0.55897	0.000351485	3.97_304.3204m/z
0.84749	0.00194	36.08_814.9543m/z
0.52177	0.00263	32.53_698.4569m/z
0.52455	0.000330099	3.95_269.2835m/z
0.04754	0.000860889	32.33_933.5180m/z
0.85295	0.00215	36.08_815.1548m/z
0.00163	3.28227e-11	23.53_1132.0557m/z
0.000105104	2.14821e-08	21.80_255.1030m/z
0.29176	0.00501	3.62_382.2353n
0.42609	0.000254911	39.45_902.4421m/z
118.582	3.44484e-08	3.04_822.7506m/z
1.93882	0.00144	34.79_925.8810m/z
0.00112	3.94545e-07	38.59_765.5061m/z
0.58764	0.000812961	38.30_821.0576m/z
103.685	7.07307e-06	6.21_824.7693m/z
1.01092	0.14585	34.01_663.2076m/z
4.97461	3.24318e-05	9.67_974.7489m/z
0.00151	0.00117	23.77_783.5796n
20.9142	3.82305e-08	20.23_778.5834m/z
0.03029	0.00357	29.54_1280.3386m/z
0.62625	0.00189	37.87_806.3819m/z
0.88498	0.00102	34.56_695.9765m/z
0.90384	0.01327	35.26_683.6698m/z
1.25601	0.00316	5.31_387.1923m/z
0.14534	0.00468	29.48_972.2711m/z
0.5995	0.000131794	4.09_295.1905m/z
0.02123	9.61952e-08	7.89_808.6170m/z
0.40994	0.000532538	3.97_258.2425m/z
1.8664	0.00093658	3.48_852.6860m/z
0.34547	0.00164	4.52_284.2940m/z
0.48622	0.00111	3.50_357.3355m/z
0.00692	0.00166	28.74_1167.6134m/z
0.04713	0.00764	2.60_1325.3718m/z
0.54078	0.000148517	36.78_718.6555m/z
0.54508	9.35548e-05	16.88_381.2968m/z
0.76491	0.01125	37.06_711.8201m/z
0.87492	0.00133	35.40_692.2745m/z
1.34054	0.00733	35.24_762.1210m/z
0.87155	0.000621042	35.42_692.4750m/z
0.44439	0.000952869	39.20_806.7119m/z
5.15914	0.01746	21.05_1236.5641m/z
0.02002	1.59219e-05	4.23_964.9256m/z
1.37672	0.03004	34.60_935.1201m/z
127.31	4.12447e-05	32.45_641.5454m/z
0.55862	0.000349945	7.03_540.4460m/z
0.00362	1.59039e-09	3.44_966.9327m/z
3.6097	0.02963	8.56_781.6295m/z
0.82337	0.0016	34.91_951.3080m/z
1.73303	0.07377	7.11_226.1798m/z
0.57423	0.00132	3.60_360.3828m/z
0.67485	0.000293122	34.38_574.8939m/z
0.12127	0.000608731	26.44_875.5607m/z
12.4344	0.000479474	5.69_904.8315m/z
0.40559	0.00374	3.91_253.2159m/z
0.38891	4.73134e-05	29.94_584.4723m/z
0.60536	0.00065256	3.23_1324.8897n
1.18683	0.00853	34.99_674.0619m/z
0.45734	0.000133411	3.85_275.2730m/z
0.40835	0.000853848	39.90_792.3688m/z
0.57147	0.000562645	5.08_225.0905m/z
80.3363	9.66818e-07	3.82_934.8775m/z
0.98107	0.10417	34.18_673.7131m/z
171.875	3.12181e-09	3.21_552.5119m/z
0.88441	0.000928307	34.56_695.7264m/z
0.7877	0.03666	4.37_293.1950m/z
0.01309	0.000514054	29.04_884.5921m/z
0.5541	0.00231	3.52_309.3146m/z
0.44355	0.00129	40.04_792.2021m/z
0.66347	0.000786699	22.45_1435.0342m/z
0.07781	1.47549e-07	2.73_1146.1154m/z
1.85879	0.00119	33.34_1241.8417m/z
0.56422	0.00453	37.06_711.3187m/z
0.03357	3.01699e-06	6.21_821.6291m/z
0.53926	0.000865104	3.82_950.6343m/z
0.44662	0.0016	3.60_325.3456m/z
1.13819	0.00936	34.97_936.8902m/z
0.64202	0.000884018	3.74_314.3178n
0.81052	0.00125	36.08_1013.6827m/z
0.000482303	0.000193672	20.13_750.0918m/z
81.1394	2.82213e-09	4.52_339.2871m/z
0.33806	0.00228	3.78_965.6153m/z
0.05958	2.04462e-07	7.87_717.5598m/z
0.78664	0.04394	4.90_251.1851m/z
2.49187	0.00116	33.79_1285.3663m/z
0.82295	0.00382	5.00_886.6312m/z
0.02922	3.40901e-06	4.76_339.1537m/z
0.44169	0.00309	2.68_1372.3102m/z
0.00953	3.17683e-06	25.20_736.4832m/z
0.47858	0.00164	3.85_253.2525m/z
1.51628	0.02291	21.11_1222.0463m/z
0.53072	0.00324	3.60_310.2370m/z
0.79595	0.000412175	22.45_1406.0026m/z
1.20382	0.00153	31.16_497.6808m/z
0.64357	0.000462459	4.25_327.0775m/z
0.00203	1.96556e-07	2.70_1147.1273m/z
0.92825	0.11347	33.50_1046.2160m/z
1.874	0.00231	33.32_1241.3401m/z
1.05726	0.11433	33.89_585.0643m/z
1.0266	0.16394	33.89_585.7331m/z
0.41375	0.00117	3.44_402.3932m/z
2.66407	3.60723e-06	2.64_1481.5225m/z
0.99666	0.20504	34.89_827.3133m/z
[truncated: 964 more rows]

## Sheet: Figure 3b
	Mean abundance (AUC)
Lipid	zero Pi WT	zero Pi ΔglpQ1	zero Pi ΔglpQ1::glpQ1_Pimyc	25mM PI WT	25mM Pi ΔglpQ1	25mM Pi ΔglpQ1::glpQ1_Pimyc
PE 30:0	49181.4	549364	182553	302941000	360864000	422219000
PE 31:0	13594.8	29820.3	1000	220866000	306762000	330752000
PE 32:1	2246.9	73764.3	42440.3	91755700	119318000	110850000
PE 32:0	170840000	328037000	330450000	5167450000	6354940000	6616100000
PE 33:1	1000	1000	1000	46585100	58141400	61858800
PE 33:0	8.09134e+06	12759100	12708800	2096540000	2526820000	2619870000
PE 34:1	37151000	76643200	89567200	663060000	676435000	685550000
PE 34:0	448943000	572462000	602945000	14444000000	16590200000	16112000000
PE 35:1	7.72816e+06	9.35549e+06	8.52779e+06	383822000	372563000	395919000
PE 35:0	142921000	181637000	139065000	7763400000	8387510000	8610980000
PE 36:1	39791900	52936400	41973100	727268000	571868000	705673000
PE 36:0	2.24552e+06	1.16004e+06	5.77902e+06	4761770000	4470390000	4591180000
PE 37:1	91490600	146047000	59904600	307995000	225730000	318776000
PE 37:0	30568.3	2.54821e+06	494174	1277110000	1441390000	1494860000
PE 38:0	16684.5	1000	1000	174356000	102109000	134493000
PE 42:0	17854.8	36667.1	112612	167394000	136744000	157922000
PE 44:0	1000	1000	1000	193700000	139261000	177269000
PG 32:1	5.90121e+06	8.93315e+06	11226200	4.00034e+06	2.61045e+06	5.02492e+06
PG 32:0	7.69271e+06	14339700	17966000	12882200	8.97746e+06	15506100
PG 33:1	6.44205e+06	3.35502e+06	4.4607e+06	1.89307e+06	785229	2.52086e+06
PG 33:0	1000	1000	1000	6.3073e+06	3.73961e+06	8.70093e+06
PG 34:3	18249500	15357700	16148000	270126	29764.2	50919.1
PG 34:2	165721000	165746000	166497000	19385100	13963400	20285700
PG 34:1	615411000	490183000	522240000	135636000	89793600	136606000
PG 35:2	101059	383000	1.03672e+06	1000	1000	1000
PG 35:1	32465000	45813900	47721200	23563400	18485000	24707300
PG 35:0	51259300	72343800	62868900	84776800	72607500	92399400
PG 36:2	923963	961970	929707	2.35467e+06	437473	1.76564e+06
PG 36:1	1000	301579	171374	49688300	24088900	45623600
PG 36:0	1000	72447.5	1000	55962500	22072800	41396600
PG 37:0	1000	1.49e+06	1.42026e+06	18373200	3.01776e+06	12650700
PG 44:0	1000	1000	18000.1	12483100	1.87651e+06	4.32244e+06
PG 66:1	8.13552e+06	13396000	5.23406e+06	1000	1000	1.80485e+06
PI 32:0	1000	1000	1000	269583000	1000	59635800
PI 33:0	1000	1000	1000	193011000	1000	47593600
PI 34:0	35418100	1000	9.38911e+06	1121420000	93186600	435595000
PI 35:1	42753800	383607	17215400	35746000	5.68535e+06	25378600
PI 35:0	1842570000	279196000	861293000	6186830000	581507000	3008770000
PI 36:1	1000	1000	1000	66580700	1000	5.75312e+06
PI 36:0	1000	1000	1000	474290000	11441500	169165000
PI 37:0	1000	1000	1000	491656000	1.22416e+06	196918000
CL 64:2	1000	504837	328815	73751600	104220000	89477200
CL 65:2	1000	1000	1000	1.44937e+06	9.28369e+06	5.27276e+06
CL 65:1	1000	1000	1000	1.10599e+06	6.56101e+06	2.39856e+06
CL 66:4	50747900	70409000	85104700	33285800	11831100	16157500
CL 66:3	233300000	281499000	277322000	277844000	257405000	261011000
CL 66:2	510698000	671644000	605531000	1123640000	1285340000	1227320000
CL 67:4	118829000	112300000	136717000	67247000	36091700	48554200
CL 67:2	416264000	458171000	408908000	905508000	1192720000	1057740000
CL 68:4	973652000	1087980000	1203530000	668951000	476145000	522027000
CL 68:3	9155860000	9258620000	9084000000	8244090000	8151840000	8497510000
CL 69:3	297835000	359688000	379340000	448907000	446777000	420779000
CL 69:2	2652120000	3024180000	2660960000	3430730000	4327080000	4097590000
CL 70:4	1000	1000	1000	49258900	8.08576e+06	17794600
CL 70:3	88911900	113655000	142174000	3279700000	3217770000	3433670000
CL 71:3	68269800	91873200	89880900	170120000	118818000	135755000
CL 72:4	1000	1000	1000	6.57658e+06	1.12064e+06	1.38306e+06
CL 72:3	1000	3.24637e+06	1.3078e+06	143644000	81555300	107621000
CL 72:2	32329000	86545200	58794400	340190000	318247000	356092000
CL 73:3	1000	1000	1000	176257000	148475000	173552000
CL 78:2	1000	1000	1000	22527600	22750900	19137100
Ac1 PIM2 (C72)	2325130000	1876470000	2207950000	2466240000	2084020000	2390180000
Ac1 PIM2 (C74)	127087000	107777000	148903000	954708000	641656000	779276000
Ac2 PIM2 (C88)	96423300	181163000	202997000	355766000	432792000	419266000
Ac2 PIM2 (C90)	143563000	295527000	312357000	418266000	520860000	493054000
Ac2 PIM2 (C91)	482747000	669188000	678622000	550574000	588008000	599836000
C38 MPM	2.36086e+06	1.30746e+06	1.3949e+06	16116800	14098400	9.63297e+06
C40 MPM	3464.48	1000	1000	19729300	24697200	23972500
C41 MPM	1000	1000	1000	4.78905e+06	4.62857e+06	6.20218e+06
C42 MPM	1000	1000	1000	1.6238e+06	2.702e+06	2.52935e+06
OL 30:0	51804200	45034600	46761900	1000	1000	1000
OL 32:2	4.22407e+06	6.58546e+06	12303200	1000	1000	1000
OL 32:1	209574000	238198000	269206000	1000	1000	1000
OL 32:0	740745000	677282000	658748000	1000	1000	1864.41
OL 33:1	65139000	56800900	93061600	1000	1000	1000
OL 33:0	581033000	262541000	448036000	1000	1000	1000
OL 34:3	3.92873e+06	10824100	7.3212e+06	1000	1000	1000
OL 34:2	82090500	132842000	182044000	1000	1000	1000
OL 34:1	1769570000	1862480000	1945620000	1000	1000	1000
OL 34:0	3168460000	3116680000	3044000000	1000	1000	1000
OL 35:2	10209000	16295200	22866500	1000	1000	1000
OL 35:0	4151790000	1624870000	2562470000	1000	1000	1000
OL 36:3	53989600	111909000	118494000	1000	1000	1000
OL 36:2	288547000	465260000	597126000	1000	1000	1000
OL 36:1	5510340000	5867780000	6101560000	24646500	13890600	38524200
OL 36:0	4031960000	4026850000	4048340000	19304200	15185300	21681700
OL 37:1	948781000	693630000	1017660000	63078.6	60174.2	189498
OL 37:0	13685800000	5698150000	8662310000	1.23215e+06	88231.5	1.08861e+06
OL 38:2	187344000	449562000	557681000	1000	34427.6	55391.4
OL 38:1	4861040000	5413640000	5594730000	9.97653e+06	6.61225e+06	14487100
OL 38:0	2479390000	2563520000	2692770000	64209.9	1000	1000
OL 39:2	612210	259697	1.30394e+06	1000	1000	1000
OL 39:1	838426000	581737000	894727000	140720	47664.3	265845
OL 39:0	12104900000	5279210000	8024740000	10924900	3.50536e+06	17304300
OL 40:2	238539000	308963000	387730000	38826.4	18822.4	46083.5
OL 40:1	2134200000	2429730000	2516040000	3.77597e+06	3.02369e+06	5.65886e+06
OL 40:0	1048360000	1073230000	1193220000	1000	1000	1000
OL 41:2	3.21509e+06	1.99133e+06	5.47674e+06	1000	1000	1000
OL 41:1	988387000	535539000	917813000	1000	1000	1000
OL 41:0	5627600000	2425270000	3819390000	1000	1000	1000
OL 42:2	85987000	83214800	168998000	1000	1000	1000
OL 42:1	674964000	803760000	885605000	1000	1000	1000
OL 42:0	463279000	488643000	555366000	1000	1000	1000
OL 43:1	341349000	142360000	312085000	1000	1000	1000
OL 43:0	1623630000	699395000	1228690000	1000	1000	1000
OL 44:1	323554000	413207000	463157000	1000	1000	1000
OL 44:0	238871000	364048000	397661000	1000	1000	1000
OL 45:1	215930000	102000000	218165000	1000	1000	1000
OL 45:0	795378000	344596000	636751000	1000	1000	1000
OL 46:2	1000	12751600	15559600	1000	1000	1000
OL 46:1	236051000	304602000	364101000	1000	1000	1000
OL 46:0	181631000	286431000	324085000	805.935	1000	1000
OL 47:1	170017000	72740900	170885000	1000	1000	1000
OL 47:0	546642000	256384000	481408000	1000	31002.6	800.464
OL 48:1	44509100	62800200	75626800	1000	1000	1000
OL 48:0	66168600	125201000	138392000	1000	1000	1000
OL 49:0	32773300	2.35811e+06	36276800	1000	1000	1000
OL 50:0	2.96923e+06	10892300	16870800	1000	1000	1000
GlcADAG 30:0	266969000	358932000	217936000	1000	1000	1000
GlcADAG 31:0	26731600	83014400	42983900	1000	1000	1000
GlcADAG 32:2	10365800	18311600	8.61045e+06	1000	1000	1000
GlcADAG 32:1	895780000	1091160000	873215000	1000	951.166	33993
GlcADAG 32:0	4729750000	3781870000	2988710000	1.16135e+06	670652	1.59902e+06
GlcADAG 33:1	859178000	681209000	592573000	1000	66463.3	1000
GlcADAG 33:0	4081570000	2898910000	2462240000	1000	1000	26410.5
GlcADAG 34:3	3.08879e+06	8.87843e+06	13961800	1000	1000	1000
GlcADAG 34:2	2643680000	2617130000	2492820000	197700	93939.2	48508.3
GlcADAG 34:1	21589500000	17062900000	15125500000	9.94136e+06	3.50786e+06	20399600
GlcADAG 35:2	76559000	127301000	144028000	2000	2000	2000
GlcADAG 35:1	5075730000	4243210000	3995050000	5.10134e+06	3.13716e+06	4.44155e+06
GlcADAG 35:0	41021600000	23981900000	20632500000	35886200	6.63679e+06	49514200
GlcADAG 36:3	10461500	4.47003e+06	23748100	1000	1000	1000
GlcADAG 36:2	365062000	903036000	909052000	1000	1000	1000
GlcADAG 36:1	1654020000	1754250000	1756340000	1000	1000	1000
GlcADAG 36:0	12299800	6.451e+06	6.55356e+06	1000	1000	1000
GlcADAG 37:2	48069600	75353200	78425200	1000	1000	1000
GlcADAG 37:1	318355000	377116000	319590000	1000	1000	1000
GlcADAG 37:0	352934000	289368000	247588000	1000	1000	1000
GlcADAG 38:2	4.69366e+06	7.47078e+06	634226	1000	1000	1000
GlcADAG 38:1	186996000	173930000	159039000	1000	1000	1000
GlcADAG 38:0	510950000	557865000	478551000	1000	1000	1000
GlcADAG 40:1	112112000	119907000	107704000	1000	1000	1000
GlcADAG 40:0	461330000	622730000	517534000	1000	1000	1000
GlcADAG 42:0	839345000	1153730000	1106780000	1000	1000	1000
GlcADAG 43:0	8.9981e+06	25186500	21810600	1000	1000	1000
GlcADAG 44:2	43532900	56265600	58281900	274571	583523	364789
GlcADAG 44:1	104103000	108502000	89227900	17479	1000	23673.8
GlcADAG 44:0	28598600	140221000	98992600	1000	1000	1000
GlcADAG 46:0	5.39963e+06	23366900	12327300	1000	1000	1000
me-GlcADAG 28:2	3.96227e+06	8.62749e+06	7.71639e+06	1000	1000	1000
me-GlcADAG 28:1	25302500	29269700	23184700	12032.1	1000	806.722
me-GlcADAG 28:0	48809700	52866100	41615300	13506.9	11462.2	5802.03
me-GlcADAG 29:1	4.71942e+06	4.16079e+06	4.58066e+06	1000	1000	1000
me-GlcADAG 29:0	8.30921e+06	7.80967e+06	8.01436e+06	1000	7211.51	1000
me-GlcADAG 30:2	43461100	72123300	68939500	1000	1000	1000
me-GlcADAG 30:1	143734000	178398000	153177000	1000	1000	1000
me-GlcADAG 30:0	190452000	252383000	196647000	1000	8054.14	23588.9
me-GlcADAG 31:1	31191400	44401800	42447900	1000	1000	1000
me-GlcADAG 31:0	46338000	55334400	45236500	41006.6	1000	1000
me-GlcADAG 32:3	29172600	56036700	61782900	1000	2406.51	28555
me-GlcADAG 32:2	273466000	451208000	471551000	1000	1000	1000
me-GlcADAG 32:1	751873000	1068590000	1012800000	1000	1000	1000
me-GlcADAG 32:0	393814000	436839000	355831000	1000	1000	1000
me-GlcADAG 33:2	10764400	32312000	35075200	493081	534886	812895
me-GlcADAG 33:1	277946000	334949000	322957000	46148100	36211000	40520200
me-GlcADAG 33:0	476144000	515815000	440987000	22544000	6.89912e+06	6.2276e+06
me-GlcADAG 34:3	157607000	270525000	304142000	97440.1	1.95684e+06	23837.7
me-GlcADAG 34:2	1259450000	1884530000	1989080000	1000	1000	1000
me-GlcADAG 34:1	4296540000	5063570000	4831290000	18754900	22442200	27543800
me-GlcADAG 35:2	49664700	87467300	89256200	48949.5	1000	1000
me-GlcADAG 35:1	400253000	470204000	454228000	1000	1000	1000
me-GlcADAG 35:0	1405030000	1442400000	1195360000	1000	1000	1000
me-GlcADAG 36:3	180044000	265553000	283642000	240642	513867	861324
me-GlcADAG 36:2	222274000	281840000	268989000	52006.5	22261.6	1000
me-GlcADAG 36:1	106002000	107976000	105330000	1000	1000	1000
me-GlcADAG 37:2	6.38642e+06	5.95549e+06	12370500	1000	1000	1000
me-GlcADAG 37:1	10700700	4.47131e+06	6.39293e+06	1000	1000	1000
TroMM C78 alpha	570771000	538065000	547693000	1000	1000	1000
TroMM C80 alpha	621215000	596458000	616759000	1000	1000	1000
TroMM C82 alpha	238217000	248278000	258827000	1000	1000	1000
TroMM C84 alpha	147763000	234855000	263498000	1000	1000	1000
TroMM C84 epoxy/keto/w1-methoxy	237777000	245017000	236665000	1000	1000	1000
TroMM C85 methoxy	261567000	287406000	269767000	1000	1000	1000
TroMM C86 epoxy/keto/w1-methoxy	503831000	533993000	526289000	1000	1000	1000
TroMM C87 methoxy	369750000	458845000	464759000	1000	1000	1000
TroMM C88 epoxy/keto/w1-methoxy	293905000	331836000	298040000	1000	1000	1000
TroMM C89 epoxy/w1-methoxy	6.48683e+06	23155200	28086300	1000	1000	1000
TroMM C89 methoxy	194204000	330177000	351988000	1000	1000	1000
TroMM C90 methoxy	40767600	85831700	72398800	1000	1000	1000
TroMM C91 methoxy	48158300	141402000	181509000	1000	1000	1000

## Sheet: Figure 4c
Distance_(nm)	Gray_Value
0	91.6818		starved condition
0.65	93.0909
1.3	94.5227
1.95	94.4773
2.6	94.5455
3.25	96.4773
3.9	96.6818
4.55	95.4773
5.2	94.9773
5.85	96.0227
6.5	95.6818
7.15	95.1818
7.8	95.8636
8.45	97.0455
9.1	97.9545
9.75	98.7955
10.4	98.5227
11.05	98.0682
11.7	99.5455
12.35	99.6818
13	100.386
13.65	100.318
14.3	99.5227
14.95	104.341
15.6	111.25
16.25	117.909
16.9	123.659
17.55	122.727
18.2	116.977
18.85	108.068
19.5	98.3864
20.15	89.8636
20.8	89.3182
21.45	96.9318
22.1	104.5
22.75	108.636
23.4	109.432
24.05	105.477
24.7	97
25.35	87.4773
26	81.3864
26.65	82
27.3	87
27.95	89.6364
28.6	92.6136
29.25	95.1818
29.9	97.8409
30.55	97.6136
31.2	95.1136
31.85	92.3409
32.5	88.6591
33.15	85.2727
33.8	83.5909
34.45	80.6591
35.1	80.8182
35.75	81.9318
36.4	83.1136
37.05	82.8182
37.7	85.1136
38.35	86.9091
39	88
39.65	89.1591
40.3	87.3636
40.95	84.8864
41.6	83.6818
42.25	83.9318
42.9	83.2045
43.55	81.6364
44.2	82.8864
44.85	85.75
45.5	86.7727
46.15	86.6364
46.8	80.5
47.45	72.6591
48.1	64.2045
48.75	57.75
49.4	56.7955
50.05	62.4091
50.7	72.1364
51.35	79.6364
52	81.1818
52.65	76.9091
53.3	67.8864
53.95	59.8182
54.6	55.4091
55.25	56.0682
55.9	60.6364
56.55	66.6818
57.2	73.0227
57.85	74.0909
58.5	73.5455
59.15	72.1136
59.8	71.0227
60.45	68.5455
61.1	64.3182
61.75	61.2045
62.4	59.8636
63.05	59.4318
63.7	59.7045
64.35	59.3636
65	58.5455
65.65	59.6591
66.3	60.4091
66.95	60.1818
67.6	60.3182

## Sheet: Figure 4d
Distance_(nm)	Gray_Value
0	106.773		normal Pi condition
0.65	107.296
1.3	107.659
1.95	108.296
2.6	107.932
3.25	107.568
3.9	107.523
4.55	107.864
5.2	108.75
5.85	108.068
6.5	108.432
7.15	109.159
7.8	109.068
8.45	109.25
9.1	110.682
9.75	111.773
10.4	111.614
11.05	111.659
11.7	113.114
12.35	113.023
13	111.296
13.65	112.636
14.3	113.273
14.95	113.068
15.6	117.114
16.25	125.636
16.9	132.091
17.55	132.659
18.2	125.954
18.85	114.796
19.5	104.364
20.15	102.273
20.8	106.568
21.45	114.114
22.1	118.909
22.75	117.796
23.4	114.159
24.05	109.182
24.7	105.659
25.35	105.546
26	107.273
26.65	108.682
27.3	109.659
27.95	111.864
28.6	112.136
29.25	110.636
29.9	109.068
30.55	107.341
31.2	106.568
31.85	104.659
32.5	102.841
33.15	100.227
33.8	97.9318
34.45	99.8182
35.1	101.432
35.75	102.818
36.4	103.636
37.05	104.023
37.7	102.614
38.35	100.068
39	97.6591
39.65	97.6136
40.3	99.9773
40.95	102.682
41.6	102.954
42.25	99.3409
42.9	95.1136
43.55	94.6364
44.2	97.8409
44.85	99.9773
45.5	96.25
46.15	86.8864
46.8	81.9091
47.45	84.0909
48.1	88.4773
48.75	90.0909
49.4	88.8636
50.05	84.0909
50.7	77.5682
51.35	74.25
52	77.1591
52.65	83.1818
53.3	86.2955
53.95	85.2955
54.6	82.8636
55.25	81.4773
55.9	81.5455
56.55	82.8636
57.2	84.1818
57.85	83.1136
58.5	82.3182
59.15	80.2273
59.8	78.7045
60.45	79.0909
61.1	79.9545
61.75	78.6818
62.4	78.4091
63.05	78.9318
63.7	78.1364
64.35	76.8182
65	75.9773
65.65	76.2727
66.3	76.5455
66.95	76.4091
67.6	76.7045

## Sheet: Figure 4e
PM to MOM measurements Pi replete (nm)							PM to MOM measurements Pi starved (nm)
Bacillus	position 1	position 2	position 3	position 4	position 5	mean	Bacillus	position 1	position 2	position 3	position 4	position 5	mean
1	35.697	35.154	34.913	39.135	37.249	36.4296	1	35.114	34.899	37.7	36.594	35.972	36.0558
2	35.178	35.697	34.376	33.505	31.071	33.9654	2	35.729	37.816	38.84	34.548	41.274	37.6414
3	38.24	34.08	34.798	35.75	35.56	35.6856	3	36.214	35.387	35.387	36.809	36.809	36.1212
4	32.791	31.376	36.608	35.154	32.662	33.7182	4	41.589	39.667	43.424	39.235	40.636	40.9102
5	34.652	32.278	34.321	35.184	30.557	33.3984	5	35.468	38.501	29.652	36.904	37.115	35.528
6	35.25	33.379	29.928	27.424	31.443	31.4848	6	30.708	30.566	31.264	29.917	29.859	30.4628
7	34.198	32.604	30.321	33.581	33.806	32.902	7	33.015	33.245	34.336	36.083	33.015	33.9388
8	30.901	34.055	33.9	30.244	31.77	32.174	8	37.969	40.339	39.769	40.05	40.05	39.6354
9	31.416	33.309	32.324	32.952	32.108	32.4218	9	46.891	48.63	48.738	47.873	45.88	47.6024
10	34.913	31.69	36.637	35.821	31.59	34.1302	10	41.05	39.717	45.968	43.038	45.034	42.9614
11	28.378	29.822	30.901	30.013	32.16	30.2548	11	51.499	55.645	49.211	49.275	51.662	51.4584
12	37.056	34.883	33.296	34.111	33.175	34.5042	12	41.857	41.906	43.424	43.603	43.175	42.793
13	35.956	36.591	35.697	36.999	33.555	35.7596	13	46.069	47.802	44.804	43.778	44.162	45.323
14	31.63	34.84	34.603	33.825	32.888	33.5572	14	49.575	48.942	46.684	46.684	45.529	47.4828
15	33.781	30.467	33.309	31.234	33.555	32.4692	15	48.04	51.066	49.069	50.421	47.04	49.1272
16	35.346	32.811	33.9	33.322	38.586	34.793	16	34.979	45.819	42.586	44.487	46.673	42.9088
17	33.931	38.218	34.21	34.21	30.962	34.3062	17	49	48	44.019	48.004	49.017	47.608
18	35.418	33.093	38.652	32.015	35.465	34.9286	18	34.558	37.771	36.491	29.9	38.047	35.3534
19	34.548	33.309	34.105	33.252	33.505	33.7438	19	39.276	38.86	40.03	32.714	38.45	37.866
20	35.75	36.336	34.749	34.597	35.756	35.4376	20	26.65	27.968	27.968	28.617	27.754	27.7914
21	25.082	34.253	31.105	36.867	31.91	31.8434	21	28.464	32.771	29.433	40.363	30.563	32.3188
22	34.749	32.817	32.888	32.643	34.749	33.5692	22	38.071	41.393	44.103	40.714	38.655	40.5872
23	34.253	34.943	34.798	33.8	26.202	32.7992	23	40.154	48.434	36.978	43.599	47.025	43.238
24	33.931	37.226	37.056	28.96	32.5	33.9346	24	33.015	33.605	29.859	39.235	40.066	35.156
variance	5.87107							42.7883
mean of mean measurement						33.6754							39.9946
t test	1.52605e-05

## Sheet: Figure 5b
synthetic standard			mycobacterial
m/z	intensity		m/z	intensity
56.6231	11025		52.6545	12888.6
59.0128	32557.4		53.8709	10553.5
66.8691	13133.2		54.2037	12489.7
69.3477	13128.8		58.7586	9655.96
71.0129	108123		59.0127	18041.8
72.9922	38115.3		71.0127	81916.8
75.0078	223084		72.9921	24373.2
85.0286	188775		75.0077	169017
87.008	56827.2		85.0286	143406
89.0237	24353.4		87.0078	44377.7
92.2389	54832.5		89.0237	31507.4
95.0131	60888.6		91.1882	15484.9
99.008	111312		92.2139	13591.8
103.003	45981.3		95.013	35072.3
106.503	12475.3		99.0076	98039.1
110.054	13382.6		103.003	45683.6
113.024	476885		113.024	325892
115.003	35208		115.002	14232.2
117.019	52133.8		117.018	37646.1
125.531	15124.9		129.018	16197.1
129.019	44221.1		175.024	59995
131.033	15764.4		193.034	20503
157.014	14795.1		227.2	37746
175.024	60408.9		228.309	12917.5
178.827	13209.1		249.06	44745.5
193.034	37668.8		253.215	24146.8
205.071	25591		254.219	18472.6
249.06	58617.8		255.231	1.28685e+06
255.232	1900235		281.248	12951.6
384.181	16671.4		283.261	32391.8
441.58	14792.8		347.002	14571.5
487.288	38445.9		395.748	13997.6
505.299	125422		487.285	22977.6
743.525	132697		505.299	71676.5
			515.211	14112
			743.531	99591.9

[truncated: 15 more sheets: Figure 5c, Figure 5d, Figure 5e, Supplementary Fig 2a, Supplementary Fig 2b, Supplementary Fig 2c, Supplementary Fig 3a, Supplementary Fig 3b, Supplementary Fig 3d, Supplementary Fig 4, Supplementary Fig 5abc, Supplementary Figure 5d, Supplementary Fig 6b, Supplementary Fig 6d, Supplementary Fig 6f]
